# Supplementary material for: Transcriptome analysis of PK-15 cells expressing CSFV NS4A
Source: BMC Vet Res. 2022 Dec 12;18:434. doi: 10.1186/s12917-022-03533-9 (PMC9742017; doi:10.1186/s12917-022-03533-9)
Supplement: Supplementary file 1 — Additional file 1: Supplementary Table S2. Up-regulated and down-regulated genes in CSFV NS4A expressing PK-15 cells compared to those in NC expressing PK-15 cells. [file 12917_2022_3533_MOESM1_ESM.xlsx]

## Sheet: Additional file 1
Supplementary Table S2 Up-regulated and down-regulated genes in CSFV NS4A expressing PK-15 cells compared to those in NC expressing PK-15 cells
Gene name	Gene description	Dbxref	FoldChange	p-value	Regulation
AAED1	AhpC/TSA antioxidant enzyme domain containing 1	GeneID:100524271,Genbank:XM_003130857.4	3.85927	4.97e-13	Up
AAMP	angio associated migratory cell protein	GeneID:100621415,Genbank:XM_021076200.1	2.5184	1.96e-10	Up
AAR2	AAR2 splicing factor homolog	GeneID:100152525,Genbank:XM_013985342.2	2.59189	1.28e-17	Up
AARS	alanyl-tRNA synthetase	GeneID:100525399,Genbank:XM_021093791.1	10.395	2.18e-13	Up
AASS	aminoadipate-semialdehyde synthase	GeneID:100513962,Genbank:XM_021078482.1	0.196115	1.34e-15	Down
AATF	apoptosis antagonizing transcription factor	GeneID:100513881,Genbank:XM_003131707.4	6.8549	1.94e-48	Up
ABCA1	ATP binding cassette subfamily A member 1	GeneID:100152112,Genbank:NM_001317080.1	0.243008	1.53e-27	Down
ABCA12	ATP binding cassette subfamily A member 12	GeneID:100512445,Genbank:XM_021074975.1	4.19396	0.00012715	Up
ABCA5	ATP binding cassette subfamily A member 5	GeneID:100520049,Genbank:XM_021068102.1	0.396765	9.34e-13	Down
ABCA7	ATP binding cassette subfamily A member 7	GeneID:100623892,Genbank:XM_013994807.2	0.293722	6.99e-07	Down
ABCB1	ATP-binding cassette, sub-family B (MDR/TAP), member 1	GeneID:396910,Genbank:XM_003130205.5	19.3351	5.9e-08	Up
ABCB7	ATP binding cassette subfamily B member 7	GeneID:100157043,Genbank:XM_001928719.5	0.455454	9.88e-19	Down
ABCF2	ATP binding cassette subfamily F member 2	GeneID:100522910,Genbank:XM_021079257.1	2.58065	5.42e-19	Up
ABCG1	ATP binding cassette subfamily G member 1	GeneID:100620416,Genbank:XM_021071021.1	0.391884	0.0183156	Down
ABCG4	ATP binding cassette subfamily G member 4	GeneID:100518504,Genbank:XM_013979467.2	0.356611	0.00213162	Down
ABHD1	abhydrolase domain containing 1	GeneID:100525041,Genbank:XM_005662672.3	2.24625	0.00545246	Up
ABHD3	abhydrolase domain containing 3	GeneID:100524684,Genbank:XM_005653405.3	2.41315	2e-07	Up
ABI2	abl interactor 2	GeneID:100514879,Genbank:XM_021075327.1	0.445569	6.3e-13	Down
ABI3BP	ABI family member 3 binding protein	GeneID:100154641,Genbank:XM_021070523.1	0.0209924	8.82e-21	Down
ABLIM3	actin binding LIM protein family member 3	GeneID:100515194,Genbank:XM_021084998.1	3.38572	0.00011654	Up
ABRAXAS2	abraxas 2, BRISC complex subunit	GeneID:100158023,Genbank:XM_021073619.1	2.63152	2.35e-07	Up
ABT1	activator of basal transcription 1	GeneID:100153723,Genbank:XM_001926306.7	2.12586	1.84e-12	Up
ACAA2	acetyl-CoA acyltransferase 2	GeneID:100312959,Genbank:NM_001167638.1	0.367017	0.0210102	Down
ACACB	acetyl-CoA carboxylase beta	GeneID:100154993,Genbank:NM_001206399.1	0.110503	8.83e-26	Down
ACAP1	ArfGAP with coiled-coil, ankyrin repeat and PH domains 1	GeneID:100623422,Genbank:XM_021067819.1	0.368812	7.43e-08	Down
ACBD3	acyl-CoA binding domain containing 3	GeneID:494461,Genbank:NM_001009581.1	0.393185	5.51e-06	Down
ACBD7	acyl-CoA binding domain containing 7	GeneID:100626756,Genbank:XM_003357745.4	0.391639	0.0221694	Down
ACER3	alkaline ceramidase 3	GeneID:100524160,Genbank:XM_021062556.1	2.5188	1.1e-06	Up
ACKR2	atypical chemokine receptor 2	GeneID:100737352,Genbank:XM_021068500.1	0.293763	0.00195884	Down
ACKR3	atypical chemokine receptor 3	GeneID:100515346,Genbank:XM_003133759.4	2.0607	0.00222146	Up
ACO1	aconitase 1	GeneID:100628006,Genbank:XM_003357729.3	0.221624	1.81e-16	Down
ACOD1	aconitate decarboxylase 1	GeneID:100524951,Genbank:XM_021065729.1	0.0142904	3.41e-06	Down
ACP2	acid phosphatase 2, lysosomal	GeneID:100513002,Genbank:NM_001244740.1	2.02336	5.17e-06	Up
ACPT	acid phosphatase, testicular	GeneID:100620403,Genbank:XM_013998709.2	0.421142	1.28e-08	Down
ACSF2	acyl-CoA synthetase family member 2	GeneID:100512859,Genbank:XM_003131573.4	0.492456	2.25e-10	Down
ACSL1	acyl-CoA synthetase long-chain family member 1	GeneID:448982,Genbank:XM_005671708.3	2.21061	0.00049448	Up
ACSL4	acyl-CoA synthetase long-chain family member 4	GeneID:448980,Genbank:XM_005673819.3	0.393037	2.67e-12	Down
ACSS3	acyl-CoA synthetase short-chain family member 3	GeneID:100512104,Genbank:XM_003481763.4	0.17882	3.95e-05	Down
ACTG1	actin gamma 1	GeneID:397653,Genbank:XM_003357928.4	0.326239	1.78e-15	Down
ACTL6A	actin like 6A	GeneID:100523570,Genbank:XM_003132545.5	2.26255	1.33e-10	Up
ACTN2	actinin alpha 2	GeneID:100157406,Genbank:NM_001243666.1	0.0995259	0.00043894	Down
ACTR1B	ARP1 actin related protein 1 homolog B	GeneID:100511252,Genbank:XM_021087260.1	0.468335	5.91e-17	Down
ACTR5	ARP5 actin related protein 5 homolog	GeneID:100156550,Genbank:XM_021077707.1	2.24641	9.92e-09	Up
ADA2	adenosine deaminase 2	GeneID:397079,Genbank:NM_214016.2	0.25518	4.24e-06	Down
ADAL	adenosine deaminase like	GeneID:100155388,Genbank:XM_005659689.3	0.41894	7.64e-08	Down
ADAM10	ADAM metallopeptidase domain 10	GeneID:397345,Genbank:NM_001130531.1	0.456842	2.92e-14	Down
ADAM11	ADAM metallopeptidase domain 11	GeneID:100525073,Genbank:XM_021066856.1	0.292579	0.0043456	Down
ADAM19	ADAM metallopeptidase domain 19	GeneID:100521528,Genbank:XM_013984891.2	0.404703	0.0124552	Down
ADAM22	ADAM metallopeptidase domain 22	GeneID:100513676,Genbank:XM_021063337.1	0.222171	0.00996588	Down
ADAM28	ADAM metallopeptidase domain 28	GeneID:100152711,Genbank:XM_005670435.3	0.230011	6.88e-06	Down
ADAM9	ADAM metallopeptidase domain 9	GeneID:397344,Genbank:XM_001925664.5	0.462672	0.00167125	Down
ADAMTS10	ADAM metallopeptidase with thrombospondin type 1 motif 10	GeneID:100624519,Genbank:NM_001246250.1	0.310263	0.000298677	Down
ADAMTS14	ADAM metallopeptidase with thrombospondin type 1 motif 14	GeneID:100153539,Genbank:XM_013990433.2	2.14591	1.35e-06	Up
ADAMTS16	ADAM metallopeptidase with thrombospondin type 1 motif 16	GeneID:100519115,Genbank:XM_021076731.1	0.030842	0.00885787	Down
ADAMTS4	ADAM metallopeptidase with thrombospondin type 1 motif 4	GeneID:100157276,Genbank:XM_003481414.4	0.0545368	8.58e-58	Down
ADAMTS6	ADAM metallopeptidase with thrombospondin type 1 motif 6	GeneID:100513765,Genbank:XM_021076778.1	0.22501	4.3e-11	Down
ADAMTS7	ADAM metallopeptidase with thrombospondin type 1 motif 7	GeneID:100154398,Genbank:XM_021098839.1	0.0373758	5.93e-05	Down
ADAMTS9	ADAM metallopeptidase with thrombospondin type 1 motif 9	GeneID:100520218,Genbank:XM_003132298.6	0.455181	3.02e-08	Down
ADARB1	adenosine deaminase, RNA specific B1	GeneID:100154277,Genbank:XM_021071524.1	2.43249	0.00542749	Up
ADCY4	adenylate cyclase 4	GeneID:100152067,Genbank:XM_001927556.7	0.373616	3.56e-06	Down
ADCY7	adenylate cyclase 7	GeneID:100620994,Genbank:XM_021094204.1	3.88779	1.69e-07	Up
ADD2	adducin 2	GeneID:100624449,Genbank:XM_021087396.1	9.41745	1.52e-05	Up
ADD3	adducin 3	GeneID:100155574,Genbank:XM_001924738.5	0.42529	4.08e-09	Down
ADGRE1	adhesion G protein-coupled receptor E1	GeneID:100521889,Genbank:XM_021083974.1	13.1512	0.0121378	Up
ADGRF1	adhesion G protein-coupled receptor F1	GeneID:100158176,Genbank:XM_021098135.1	0.340728	0.00283987	Down
ADGRF5	adhesion G protein-coupled receptor F5	GeneID:100152930,Genbank:XM_013978015.2	0.0580921	0.00166698	Down
ADGRG2	adhesion G protein-coupled receptor G2	GeneID:100157214,Genbank:XM_021080654.1	0.151111	2.11e-24	Down
ADGRL3	adhesion G protein-coupled receptor L3	GeneID:100624115,Genbank:XM_021100590.1	0.298528	5.83e-08	Down
ADGRV1	adhesion G protein-coupled receptor V1	GeneID:100519889,Genbank:XM_021085372.1	0.316526	3e-05	Down
ADH4	alcohol dehydrogenase 4 (class II), pi polypeptide	GeneID:100513366,Genbank:NM_001315670.1	0.308656	2.43e-05	Down
ADM2	adrenomedullin 2	GeneID:100517471,Genbank:NM_001206384.1	26.1282	6.05e-06	Up
ADORA2A	adenosine A2a receptor	GeneID:503661,Genbank:XM_003483462.4	0.33042	6.96e-06	Down
ADPGK	ADP dependent glucokinase	GeneID:100623786,Genbank:XM_021099100.1	2.1709	4.99e-15	Up
ADPRHL2	ADP-ribosylhydrolase like 2	GeneID:100525405,Genbank:XM_003127788.4	4.80431	5.9e-21	Up
ADRA2A	adrenoceptor alpha 2A	GeneID:399501,Genbank:NM_214400.1	35.186	0.000519401	Up
AEN	apoptosis enhancing nuclease	GeneID:100522657,Genbank:XM_003121858.4	2.02194	0.0138346	Up
AFDN	afadin, adherens junction formation factor	GeneID:100514741,Genbank:XM_021085839.1	2.34043	4.34e-16	Up
AFF2	AF4/FMR2 family member 2	GeneID:100512515,Genbank:XM_013984014.2	0.226355	0.00415813	Down
AGAP3	ArfGAP with GTPase domain, ankyrin repeat and PH domain 3	GeneID:100625238,Genbank:XM_021078867.1	2.20111	6.3e-10	Up
AGBL2	ATP/GTP binding protein like 2	GeneID:100514151,Genbank:XM_021083064.1	0.377282	0.0224209	Down
AGBL5	ATP/GTP binding protein like 5	GeneID:100523841,Genbank:XM_021087714.1	0.399865	2.22e-08	Down
AGFG2	ArfGAP with FG repeats 2	GeneID:100514569,Genbank:XM_005661910.3	2.03262	4.27e-07	Up
AGMO	alkylglycerol monooxygenase	GeneID:100513371,Genbank:XM_003130179.6	0.2729	1.37e-13	Down
AGPAT4	1-acylglycerol-3-phosphate O-acyltransferase 4	GeneID:100156632,Genbank:XM_021097343.1	0.495888	1.8e-07	Down
AGPAT5	1-acylglycerol-3-phosphate O-acyltransferase 5	GeneID:100233172,Genbank:XM_013983990.2	2.15598	3.26e-07	Up
AGR2	anterior gradient 2, protein disulphide isomerase family member	GeneID:100514482,Genbank:XM_005667660.3	0.115177	1.43e-20	Down
AGRN	agrin	GeneID:100621139,Genbank:XM_021095177.1	0.277037	2.41e-15	Down
AGTPBP1	ATP/GTP binding protein 1	GeneID:100518857,Genbank:XM_013989714.2	2.39062	1.28e-07	Up
AHI1	Abelson helper integration site 1	GeneID:100514806,Genbank:XM_003121183.6	0.362866	1.08e-17	Down
AHR	aryl hydrocarbon receptor	GeneID:396654,Genbank:NM_001303026.1	0.485934	4.35e-07	Down
AHSA1	activator of HSP90 ATPase activity 1	GeneID:100626607,Genbank:XM_001928890.6	2.09598	3.93e-06	Up
AIFM2	apoptosis inducing factor, mitochondria associated 2	GeneID:100153541,Genbank:XM_021073861.1	2.76611	9.07e-05	Up
AIMP2	aminoacyl tRNA synthetase complex interacting multifunctional protein 2	GeneID:100514707,Genbank:NM_001244557.1	2.88459	3.2e-06	Up
AIRE	autoimmune regulator	GeneID:100621659,Genbank:XM_021069857.1	0.201266	4.86e-15	Down
AK3	adenylate kinase 3	GeneID:100155691,Genbank:XM_021064132.1	2.92039	3.26e-08	Up
AK4	adenylate kinase 4	GeneID:733667,Genbank:XM_005656154.3	0.455068	0.00161498	Down
AK6	adenylate kinase 6	GeneID:106504175,Genbank:XM_003134021.5	2.20809	6.94e-11	Up
AKAP1	A-kinase anchoring protein 1	GeneID:100533549,Genbank:NM_001204773.1	3.20042	9.92e-25	Up
AKAP3	A-kinase anchoring protein 3	GeneID:100337663,Genbank:XM_021090980.1	3.79573	3.74e-09	Up
AKAP7	A-kinase anchoring protein 7	GeneID:100523651,Genbank:XM_021088003.1	0.33868	0.000128719	Down
AKAP9	A-kinase anchoring protein 9	GeneID:396908,Genbank:XM_021102183.1	0.329783	5.52e-23	Down
AKIP1	A-kinase interacting protein 1	GeneID:100517841,Genbank:XM_021062257.1	3.53922	4.18e-19	Up
AKNA	AT-hook transcription factor	GeneID:100152364,Genbank:XM_003480581.4	3.48689	0.000207666	Up
AKNAD1	AKNA domain containing 1	GeneID:100519308,Genbank:XM_021090095.1	2.62009	1.46e-06	Up
AKR1CL1	aldo-keto reductase family 1, member C-like 1	GeneID:654406,Genbank:NM_001038626.2	2.22632	0.000262714	Up
AKR1D1	aldo-keto reductase family 1 member D1	GeneID:100520813,Genbank:XM_021078691.1	0.235566	3.07e-06	Down
AKR1E2	aldo-keto reductase family 1 member E2	GeneID:733633,Genbank:NM_001044568.2	2.19736	6.54e-05	Up
AKTIP	AKT interacting protein	GeneID:100627614,Genbank:XM_021093426.1	2.28602	1.69e-05	Up
ALDH1B1	aldehyde dehydrogenase 1 family member B1	GeneID:100156278,Genbank:XM_003353586.5	2.15922	0.0105121	Up
ALDH3A2	aldehyde dehydrogenase 3 family member A2	GeneID:100525303,Genbank:XM_003132032.5	2.6206	6.51e-29	Up
ALDOC	aldolase, fructose-bisphosphate C	GeneID:100512013,Genbank:NM_001243928.1	0.379019	1.58e-29	Down
ALG1	ALG1, chitobiosyldiphosphodolichol beta-mannosyltransferase	GeneID:100524193,Genbank:XM_013995667.2	2.58021	1.76e-08	Up
ALG13	ALG13, UDP-N-acetylglucosaminyltransferase subunit	GeneID:100523348,Genbank:XM_021080435.1	0.489769	4.39e-10	Down
ALG2	ALG2, alpha-1,3/1,6-mannosyltransferase	GeneID:100113423,Genbank:XM_013993690.2	2.83069	1.15e-30	Up
ALK	ALK receptor tyrosine kinase	GeneID:100518423,Genbank:XM_021087669.1	0.399308	0.0188979	Down
ALKBH3	alkB homolog 3, alpha-ketoglutaratedependent dioxygenase	GeneID:100624169,Genbank:XM_021083167.1	2.60601	1.06e-05	Up
ALMS1	ALMS1, centrosome and basal body associated protein	GeneID:100516187,Genbank:XM_013996028.2	0.481452	1.68e-06	Down
ALOX5AP	arachidonate 5-lipoxygenase activating protein	GeneID:397392,Genbank:XM_021065157.1	0.391536	0.00391483	Down
ALX1	ALX homeobox 1	GeneID:100525700,Genbank:XM_003126740.5	8.4422	0.0134134	Up
ALYREF	Aly/REF export factor	GeneID:100620496,Genbank:XM_021066430.1	2.25257	2.15e-16	Up
AMD1	adenosylmethionine decarboxylase 1	GeneID:100155925,Genbank:XM_003121345.6	2.63094	1.07e-11	Up
AMER1	APC membrane recruitment protein 1	GeneID:100512031,Genbank:XM_013990913.2	2.92667	1.96e-06	Up
AMIGO1	adhesion molecule with Ig like domain 1	GeneID:100514767,Genbank:XM_005663589.3	2.06124	0.000112757	Up
AMMECR1L	AMMECR1 like	GeneID:100625170,Genbank:XM_021076490.1	2.04682	7.29e-05	Up
AMOTL1	angiomotin like 1	GeneID:100513610,Genbank:XM_005667237.3	2.63097	5.75e-07	Up
ANAPC4	anaphase promoting complex subunit 4	GeneID:100518619,Genbank:XM_021101074.1	2.1943	0.0140039	Up
ANAPC5	anaphase promoting complex subunit 5	GeneID:100152087,Genbank:XM_001929287.5	2.30107	3.87e-09	Up
ANG	angiogenin	GeneID:733639,Genbank:XM_021098367.1	0.368066	4.88e-06	Down
ANGEL2	angel homolog 2	GeneID:100523200,Genbank:XM_013979952.2	2.50867	3.15e-10	Up
ANK3	ankyrin 3	GeneID:100154687,Genbank:XM_005671012.3	0.210306	9.36e-06	Down
ANKH	ANKH inorganic pyrophosphate transport regulator	GeneID:100624458,Genbank:XM_003359727.5	0.317099	5.16e-09	Down
ANKLE1	ankyrin repeat and LEM domain containing 1	GeneID:100620785,Genbank:XM_021083569.1	5.54863	0.000384683	Up
ANKRD1	ankyrin repeat domain 1	GeneID:396959,Genbank:XM_021072076.1	0.248062	5.04e-11	Down
ANKRD11	ankyrin repeat domain 11	GeneID:100627188,Genbank:XM_021097040.1	2.6806	5.05e-05	Up
ANKRD12	ankyrin repeat domain 12	GeneID:100519490,Genbank:XM_021096065.1	0.495668	1.91e-05	Down
ANKRD13B	ankyrin repeat domain 13B	GeneID:100520696,Genbank:XM_021067511.1	3.58213	6.85e-07	Up
ANKRD24	ankyrin repeat domain 24	GeneID:100525327,Genbank:XM_021084068.1	0.435288	4.36e-08	Down
ANKRD37	ankyrin repeat domain 37	GeneID:100153642,Genbank:XM_013984052.2	0.40303	3.69e-17	Down
ANKRD49	ankyrin repeat domain 49	GeneID:100516989,Genbank:XM_003129790.4	2.0653	0.000197435	Up
ANKRD54	ankyrin repeat domain 54	GeneID:100525518,Genbank:XM_003126032.5	3.12683	6.94e-16	Up
ANKRD65	ankyrin repeat domain 65	GeneID:100526225,Genbank:XM_005653352.3	0.414276	0.001146	Down
ANKS4B	ankyrin repeat and sterile alpha motif domain containing 4B	GeneID:100525512,Genbank:XM_003124558.6	6.1134	0.0183012	Up
ANKS6	ankyrin repeat and sterile alpha motif domain containing 6	GeneID:100152629,Genbank:XM_013993702.2	2.63685	6.77e-07	Up
ANO5	anoctamin 5	GeneID:100520542,Genbank:XM_005661072.3	0.24769	0.0165783	Down
ANOS1	anosmin 1	GeneID:100154011,Genbank:XM_001925070.5	0.459665	3.18e-06	Down
ANP32A	acidic nuclear phosphoprotein 32 family member A	GeneID:100155298,Genbank:XM_003121759.6	2.55507	2.23e-25	Up
ANPEP	alanyl aminopeptidase, membrane	GeneID:397520,Genbank:XM_005653524.3	0.0739376	2.18e-46	Down
AOX1	aldehyde oxidase 1	GeneID:100523701,Genbank:NM_001308473.1	0.401445	1.94e-07	Down
AP1B1	adaptor related protein complex 1 beta 1 subunit	GeneID:100157709,Genbank:XM_005657371.3	2.57352	2.32e-13	Up
AP1G2	adaptor related protein complex 1 gamma 2 subunit	GeneID:100157682,Genbank:XM_001928657.7	2.53887	0.00251846	Up
AP3M2	adaptor related protein complex 3 mu 2 subunit	GeneID:100525135,Genbank:XM_005657653.3	2.42234	0.000222543	Up
AP3S2	adaptor-related protein complex 3, sigma 2 subunit	GeneID:100153862,Genbank:NM_001244548.1	3.43169	6.25e-07	Up
AP4M1	adaptor related protein complex 4 mu 1 subunit	GeneID:110259873,Genbank:XM_021086202.1	0.431048	0.000689405	Down
AP4S1	adaptor related protein complex 4 sigma 1 subunit	GeneID:100154615,Genbank:XM_021098033.1	4.78482	6.93e-14	Up
AP5B1	adaptor related protein complex 5 beta 1 subunit	GeneID:100511736,Genbank:XM_021082823.1	7.42942	5.9e-06	Up
APC2	APC2, WNT signaling pathway regulator	GeneID:100579172,Genbank:NM_001206431.1	25.2004	0.00317522	Up
APCDD1	APC down-regulated 1	GeneID:100626308,Genbank:XM_021096050.1	0.362049	0.000339286	Down
APEH	acylaminoacyl-peptide hydrolase	GeneID:396961,Genbank:XM_005669560.2	0.46894	0.00347859	Down
APH1B	aph-1 homolog B, gamma-secretase subunit	GeneID:100624829,Genbank:XM_021094173.1	0.289155	5e-09	Down
APLP1	amyloid beta precursor like protein 1	GeneID:100524259,Genbank:XM_021097132.1	0.228171	4.88e-06	Down
APLP2	amyloid beta precursor like protein 2	GeneID:100126835,Genbank:XM_021063158.1	0.470665	1.15e-15	Down
APOBEC1	apolipoprotein B mRNA editing enzyme catalytic subunit 1	GeneID:100512412,Genbank:XM_013988403.2	2.75463	4.5e-08	Up
APOBEC3B	apolipoprotein B mRNA editing enzyme catalytic subunit 3B	GeneID:100037939,Genbank:NM_001097446.1	0.339019	1.49e-05	Down
APOBR	apolipoprotein B receptor	GeneID:102163208,Genbank:XM_021088037.1	0.0936884	8.21e-10	Down
APOF	apolipoprotein F	GeneID:445462,Genbank:NM_001003925.1	2.88163	8.58e-05	Up
APP	amyloid beta precursor protein	GeneID:397663,Genbank:XM_005670305.3	0.437245	0.000796683	Down
APPL1	adaptor protein, phosphotyrosine interacting with PH domain and leucine zipper 1	GeneID:100188978,Genbank:NM_001134966.1	0.497601	1.11e-06	Down
APPL2	adaptor protein, phosphotyrosine interacting with PH domain and leucine zipper 2	GeneID:100190991,Genbank:XM_013997990.2	2.37587	0.000133264	Up
AQP1	aquaporin 1 (Colton blood group)	GeneID:407773,Genbank:XM_021078524.1	5.06386	0.00480868	Up
AQP9	aquaporin 9	GeneID:100127153,Genbank:NM_001112684.1	0.319991	0.0133811	Down
ARC	activity regulated cytoskeleton associated protein	GeneID:110260202,Genbank:XM_021088786.1	9.42884	6.52e-07	Up
AREL1	apoptosis resistant E3 ubiquitin protein ligase 1	GeneID:100622552,Genbank:XM_005656411.3	2.60177	1.2e-21	Up
ARF2	ADP-ribosylation factor 2	GeneID:100270721,Genbank:XM_021066046.1	2.70062	0.000258723	Up
ARF4	ADP ribosylation factor 4	GeneID:595108,Genbank:NM_001048072.2	0.485594	0.00480807	Down
ARFGAP1	ADP ribosylation factor GTPase activating protein 1	GeneID:110257378,Genbank:XM_021077587.1	2.15989	0.000134895	Up
ARFGAP3	ADP ribosylation factor GTPase activating protein 3	GeneID:100523962,Genbank:XM_003481526.4	0.424791	8.55e-32	Down
ARG1	arginase 1	GeneID:397115,Genbank:XM_021082747.1	0.287447	3.82e-05	Down
ARHGAP10	Rho GTPase activating protein 10	GeneID:100521464,Genbank:XM_021100659.1	0.44499	1.14e-20	Down
ARHGAP27	Rho GTPase activating protein 27	GeneID:100628007,Genbank:XM_021066834.1	2.91467	0.000137911	Up
ARHGAP28	Rho GTPase activating protein 28	GeneID:100520745,Genbank:XM_021096082.1	0.168776	2.01e-06	Down
ARHGAP29	Rho GTPase activating protein 29	GeneID:100152734,Genbank:XM_013997364.2	0.429464	3.76e-06	Down
ARHGAP39	Rho GTPase activating protein 39	GeneID:100513276,Genbank:XM_003125457.6	2.32198	1.5e-10	Up
ARHGAP42	Rho GTPase activating protein 42	GeneID:100519555,Genbank:XM_021062699.1	0.382277	0.000445096	Down
ARHGAP44	Rho GTPase activating protein 44	GeneID:100520977,Genbank:XM_021067892.1	0.419219	2.55e-06	Down
ARHGAP5	Rho GTPase activating protein 5	GeneID:100520849,Genbank:XM_021099176.1	0.328276	9.2e-29	Down
ARHGAP6	Rho GTPase activating protein 6	GeneID:100524780,Genbank:XM_021080043.1	0.43752	4.56e-08	Down
ARHGEF10	Rho guanine nucleotide exchange factor 10	GeneID:100624966,Genbank:XM_021076496.1	0.445155	0.000653597	Down
ARHGEF10L	Rho guanine nucleotide exchange factor 10 like	GeneID:100525994,Genbank:XM_021095432.1	2.63691	9.2e-08	Up
ARHGEF12	Rho guanine nucleotide exchange factor 12	GeneID:100523324,Genbank:XM_021062986.1	0.411745	4.15e-09	Down
ARHGEF17	Rho guanine nucleotide exchange factor 17	GeneID:100516147,Genbank:XM_003357192.5	2.00532	7.67e-08	Up
ARHGEF19	Rho guanine nucleotide exchange factor 19	GeneID:100521628,Genbank:XM_021095415.1	0.373962	0.000640951	Down
ARHGEF2	Rho/Rac guanine nucleotide exchange factor 2	GeneID:100145887,Genbank:XM_005663277.3	3.30832	6.32e-05	Up
ARHGEF3	Rho guanine nucleotide exchange factor 3	GeneID:100627663,Genbank:XM_021068992.1	0.476322	4.21e-09	Down
ARID1A	AT-rich interaction domain 1A	GeneID:100513359,Genbank:XM_021095630.1	3.43344	2.06e-20	Up
ARID3A	AT-rich interaction domain 3A	GeneID:100622803,Genbank:XM_013994805.2	2.57768	7.45e-05	Up
ARID4A	AT-rich interaction domain 4A	GeneID:100153197,Genbank:XM_005659998.3	0.219662	1.16e-23	Down
ARID5B	AT-rich interaction domain 5B	GeneID:100622249,Genbank:XM_021072755.1	0.464328	0.0180967	Down
ARL10	ADP ribosylation factor like GTPase 10	GeneID:100624464,Genbank:XM_003354188.4	3.54086	0.000437473	Up
ARL15	ADP ribosylation factor like GTPase 15	GeneID:100516523,Genbank:XM_021076685.1	0.444265	1.06e-09	Down
ARL5B	ADP ribosylation factor like GTPase 5B	GeneID:100627052,Genbank:XM_005668272.3	0.259834	7.27e-05	Down
ARL8A	ADP ribosylation factor like GTPase 8A	GeneID:100624343,Genbank:XM_021064533.1	2.32358	6.59e-05	Up
ARMC6	armadillo repeat containing 6	GeneID:100512037,Genbank:XM_005652914.3	3.48768	7.35e-19	Up
ARNT2	aryl hydrocarbon receptor nuclear translocator 2	GeneID:100157219,Genbank:XM_021098858.1	0.477861	0.0183993	Down
ARNTL	aryl hydrocarbon receptor nuclear translocator like	GeneID:100037286,Genbank:XM_021076235.1	2.07179	0.00040727	Up
ARNTL2	aryl hydrocarbon receptor nuclear translocator like 2	GeneID:100625791,Genbank:XM_021092159.1	0.312901	3.5e-27	Down
ARPC5L	actin related protein 2/3 complex subunit 5 like	GeneID:100154462,Genbank:NM_001185134.1	3.58916	1.5e-40	Up
ARPP21	cAMP regulated phosphoprotein 21	GeneID:100512986,Genbank:XM_005669338.3	0.34612	0.0092718	Down
ARRDC3	arrestin domain containing 3	GeneID:100520233,Genbank:XM_003123783.6	0.25805	3.83e-32	Down
ARSA	arylsulfatase A	GeneID:396973,Genbank:NM_213933.1	0.439076	2.2e-05	Down
ARSB	arylsulfatase B	GeneID:102158016,Genbank:XM_021084478.1	0.49479	1.42e-08	Down
ARSK	arylsulfatase family member K	GeneID:100627205,Genbank:XM_003354206.5	0.398327	2.71e-11	Down
ASAP3	ArfGAP with SH3 domain, ankyrin repeat and PH domain 3	GeneID:100626125,Genbank:XM_021095526.1	0.42583	1.09e-06	Down
ASF1A	anti-silencing function 1A histone chaperone	GeneID:100519343,Genbank:XM_003121238.4	4.72178	2.08e-21	Up
ASF1B	anti-silencing function 1B histone chaperone	GeneID:100192434,Genbank:NM_001137625.1	2.42571	4.82e-20	Up
ASNS	asparagine synthetase (glutamine-hydrolyzing)	GeneID:100312961,Genbank:NM_001167640.1	6.86311	7.47e-06	Up
ASPH	aspartate beta-hydroxylase	GeneID:100526167,Genbank:XM_021089315.1	0.301812	1.22e-09	Down
ASTN2	astrotactin 2	GeneID:100523883,Genbank:XM_021074502.1	4.00002	0.018791	Up
ASZ1	ankyrin repeat, SAM and basic leucine zipper domain containing 1	GeneID:100516477,Genbank:XM_021079021.1	0.040372	0.00816909	Down
ATAT1	alpha tubulin acetyltransferase 1	GeneID:100144480,Genbank:XM_005665740.3	0.254653	5.44e-08	Down
ATF4	activating transcription factor 4	GeneID:100144302,Genbank:XM_021090887.1	2.8215	3.99e-06	Up
ATF5	activating transcription factor 5	GeneID:100523675,Genbank:XM_021094768.1	5.87817	1.95e-17	Up
ATF7	activating transcription factor 7	GeneID:100518609,Genbank:XM_013987080.2	0.416638	7.07e-12	Down
ATF7IP2	activating transcription factor 7 interacting protein 2	GeneID:100520369,Genbank:XM_021086649.1	0.431489	0.00248592	Down
ATG16L1	autophagy related 16 like 1	GeneID:100462746,Genbank:XM_021074591.1	2.12057	8.86e-05	Up
ATG2A	autophagy related 2A	GeneID:100462717,Genbank:XM_021077546.1	0.292181	3.98e-31	Down
ATG3	autophagy related 3	GeneID:100157190,Genbank:XM_003132682.6	2.19678	5.67e-09	Up
ATG4B	autophagy related 4B cysteine peptidase	GeneID:100462747,Genbank:XM_021074594.1	2.20645	1.95e-07	Up
ATG9A	autophagy related 9A	GeneID:100155182,Genbank:NM_001190275.1	0.492027	2.73e-16	Down
ATMIN	ATM interactor	GeneID:110255220,Genbank:XM_021097045.1	2.72754	5.84e-22	Up
ATP10A	ATPase phospholipid transporting 10A (putative)	GeneID:100158162,Genbank:XM_021098662.1	0.122962	0.019811	Down
ATP10B	ATPase phospholipid transporting 10B (putative)	GeneID:100626997,Genbank:XM_021076903.1	0.333043	8.76e-10	Down
ATP11A	ATPase phospholipid transporting 11A	GeneID:110255868,Genbank:XM_021065944.1	2.00395	0.00161444	Up
ATP11B	ATPase phospholipid transporting 11B (putative)	GeneID:100624673,Genbank:XM_021069876.1	0.381992	1.21e-13	Down
ATP11C	ATPase phospholipid transporting 11C	GeneID:100523658,Genbank:XM_021080199.1	0.241192	1.27e-50	Down
ATP6V0A2	ATPase H+ transporting V0 subunit a2	GeneID:100154525,Genbank:XM_021072229.1	4.44184	9.71e-21	Up
ATP6V1A	ATPase H+ transporting V1 subunit A	GeneID:445531,Genbank:NM_001004042.1	0.457683	1.09e-16	Down
ATP8B1	ATPase phospholipid transporting 8B1	GeneID:100153006,Genbank:XM_021100031.1	0.434295	4.02e-29	Down
ATP8B3	ATPase phospholipid transporting 8B3	GeneID:100513137,Genbank:XM_021084219.1	0.40902	0.00116995	Down
ATP8B4	ATPase phospholipid transporting 8B4 (putative)	GeneID:100154720,Genbank:XM_021095810.1	0.145955	0.000308498	Down
ATRIP	ATR interacting protein	GeneID:100523399,Genbank:XM_005669525.3	2.81107	1.99e-11	Up
ATRNL1	attractin like 1	GeneID:100157106,Genbank:XM_021074415.1	0.353478	2.2e-14	Down
ATRX	ATRX, chromatin remodeler	GeneID:100514440,Genbank:XM_003360375.5	0.2098	3.85e-15	Down
ATXN7L2	ataxin 7 like 2	GeneID:100517342,Genbank:XM_021090075.1	2.32961	4.15e-05	Up
AUNIP	aurora kinase A and ninein interacting protein	GeneID:100523251,Genbank:XM_013999063.2	2.1348	7.46e-05	Up
AURKA	aurora kinase A	GeneID:574063,Genbank:XM_005673034.3	2.50708	2.83e-07	Up
AURKAIP1	aurora kinase A interacting protein 1	GeneID:110261341,Genbank:XM_021097450.1	2.48671	0.000476174	Up
AVEN	apoptosis and caspase activation inhibitor	GeneID:102166979,Genbank:XM_021099909.1	3.0924	6.82e-21	Up
AVIL	advillin	GeneID:100624986,Genbank:XM_013992155.2	0.493753	8.92e-08	Down
AXIN1	axin 1	GeneID:100523725,Genbank:XM_021086926.1	2.19064	1.12e-13	Up
AZIN1	antizyme inhibitor 1	GeneID:100158237,Genbank:XM_021088631.1	3.5824	8.37e-05	Up
AZIN2	antizyme inhibitor 2	GeneID:100144439,Genbank:NM_001123193.2	0.248506	1.21e-06	Down
B2M	beta-2-microglobulin	GeneID:110255236,Genbank:XM_021096362.1	0.382224	4.37e-11	Down
B3GALNT1	beta-1,3-N-acetylgalactosaminyltransferase 1 (globoside blood group)	GeneID:397634,Genbank:XM_021068558.1	2.65566	1.87e-07	Up
B3GALT6	beta-1,3-galactosyltransferase 6	GeneID:100523125,Genbank:XM_003127488.4	2.39311	0.000682315	Up
B3GNT5	UDP-GlcNAc:betaGal beta-1,3-N-acetylglucosaminyltransferase 5	GeneID:397599,Genbank:XM_021068549.1	0.479829	3.67e-07	Down
B3GNT7	UDP-GlcNAc:betaGal beta-1,3-N-acetylglucosaminyltransferase 7	GeneID:100737088,Genbank:XM_003483754.4	0.369078	1.33e-09	Down
B4GALT6	beta-1,4-galactosyltransferase 6	GeneID:100517222,Genbank:XM_003127886.5	0.25764	3.9e-18	Down
BABAM2	BRISC and BRCA1 A complex member 2	GeneID:100623966,Genbank:XM_021088348.1	2.02156	4.27e-10	Up
BACE2	beta-site APP-cleaving enzyme 2	GeneID:100517374,Genbank:XM_021071005.1	0.404233	5.81e-35	Down
BACH1	BTB domain and CNC homolog 1	GeneID:100523514,Genbank:XM_021070889.1	0.340844	3.17e-18	Down
BACH2	BTB domain and CNC homolog 2	GeneID:100620522,Genbank:XM_021090103.1	0.209506	1.31e-06	Down
BAIAP2L2	BAI1 associated protein 2 like 2	GeneID:100515261,Genbank:XM_003126055.6	0.401171	0.000105763	Down
BANP	BTG3 associated nuclear protein	GeneID:100622381,Genbank:NM_001244650.1	2.15105	0.0104117	Up
BARD1	BRCA1 associated RING domain 1	GeneID:100511662,Genbank:XM_021075146.1	2.60843	9.86e-05	Up
BAX	BCL2 associated X, apoptosis regulator	GeneID:396633,Genbank:XM_003127290.5	2.19972	2.02e-07	Up
BAZ2B	bromodomain adjacent to zinc finger domain 2B	GeneID:100523825,Genbank:XM_021074758.1	0.21162	4.04e-13	Down
BBS10	Bardet-Biedl syndrome 10	GeneID:100737698,Genbank:XM_003481665.4	0.4344	0.013216	Down
BBS12	Bardet-Biedl syndrome 12	GeneID:100622680,Genbank:XM_021100697.1	2.61655	0.00135853	Up
BBS9	Bardet-Biedl syndrome 9	GeneID:100525726,Genbank:XM_021079336.1	0.420765	3.08e-07	Down
BCAM	basal cell adhesion molecule (Lutheran blood group)	GeneID:100738241,Genbank:XM_003481884.4	0.275624	2.6e-24	Down
BCAR3	breast cancer anti-estrogen resistance 3	GeneID:100153143,Genbank:XM_003125890.6	2.15132	0.000230421	Up
BCAS2	BCAS2, pre-mRNA processing factor	GeneID:100154006,Genbank:NM_001244424.1	2.11467	2.21e-15	Up
BCAS3	BCAS3, microtubule associated cell migration factor	GeneID:100620226,Genbank:XM_021068160.1	0.427623	0.000109781	Down
BCCIP	BRCA2 and CDKN1A interacting protein	GeneID:100157478,Genbank:XM_001926083.6	2.09255	2.67e-10	Up
BCDIN3D	BCDIN3 domain containing RNA methyltransferase	GeneID:100516732,Genbank:XM_005663848.3	2.58997	3.97e-05	Up
BCHE	butyrylcholinesterase	GeneID:100624138,Genbank:XM_021069753.1	0.332697	0.0162432	Down
BCL2	BCL2, apoptosis regulator	GeneID:100049703,Genbank:XM_021099593.1	3.94501	2.32e-08	Up
BCL7B	BCL tumor suppressor 7B	GeneID:100625962,Genbank:XM_013995535.2	3.45958	4.92e-12	Up
BDKRB2	bradykinin receptor B2	GeneID:110255240,Genbank:XM_021099674.1	3.45169	6.91e-05	Up
BDNF	brain derived neurotrophic factor	GeneID:397495,Genbank:XM_005654684.3	5.46777	1.14e-08	Up
BEND3	BEN domain containing 3	GeneID:110260428,Genbank:XM_021090618.1	7.61467	0.000109774	Up
BEND7	BEN domain containing 7	GeneID:110255691,Genbank:XM_021064847.1	3.25706	1.37e-06	Up
BGLAP	bone gamma-carboxyglutamate protein	GeneID:397530,Genbank:XM_013996978.2	0.356897	0.00130732	Down
BHLHB9	basic helix-loop-helix family member b9	GeneID:100523224,Genbank:XM_005657884.3	0.232182	2.52e-06	Down
BHLHE40	basic helix-loop-helix family member e40	GeneID:100514873,Genbank:XM_021068424.1	0.474197	0.0141036	Down
BICD1	BICD cargo adaptor 1	GeneID:100511132,Genbank:XM_003481668.4	2.07646	0.009635	Up
BICDL1	BICD family like cargo adaptor 1	GeneID:100153008,Genbank:XM_021074227.1	2.30775	1.8e-05	Up
BID	BH3 interacting domain death agonist	GeneID:594852,Genbank:XM_005664130.3	2.72869	2.23e-28	Up
BIN1	bridging integrator 1	GeneID:100037305,Genbank:XM_021074466.1	2.19738	3.46e-08	Up
BIRC3	baculoviral IAP repeat containing 3	GeneID:100622590,Genbank:XM_021062707.1	0.195431	6.08e-08	Down
BLOC1S3	biogenesis of lysosomal organelles complex 1 subunit 3	GeneID:100049671,Genbank:NM_001098586.1	0.357302	8.37e-08	Down
BLOC1S4	biogenesis of lysosomal organelles complex 1 subunit 4	GeneID:100621576,Genbank:XM_003356845.4	2.53058	1.04e-09	Up
BMF	Bcl2 modifying factor	GeneID:110261428,Genbank:XM_021097837.1	0.19059	3.17e-08	Down
BMP1	bone morphogenetic protein 1	GeneID:100156461,Genbank:XM_021072336.1	0.369448	4.79e-08	Down
BMPER	BMP binding endothelial regulator	GeneID:100525197,Genbank:XM_013990842.2	3.20372	1.63e-07	Up
BMPR1B	bone morphogenetic protein receptor type 1B	GeneID:396691,Genbank:XM_021100423.1	5.20997	4.94e-18	Up
BMPR2	bone morphogenetic protein receptor type 2	GeneID:100127483,Genbank:NM_001204900.1	0.390407	5.31e-14	Down
BMS1	BMS1, ribosome biogenesis factor	GeneID:100157879,Genbank:XM_005670994.3	2.609	3.71e-12	Up
BMT2	base methyltransferase of 25S rRNA 2 homolog	GeneID:100621338,Genbank:XM_021079235.1	0.359906	1.32e-06	Down
BMX	BMX non-receptor tyrosine kinase	GeneID:100516528,Genbank:XM_021080136.1	5.70742	0.0168809	Up
BNC2	basonuclin 2	GeneID:100513064,Genbank:XM_003480511.4	0.447167	0.0028242	Down
BNIP3	BCL2 interacting protein 3	GeneID:100624868,Genbank:XM_003359404.4	0.42496	2.24e-05	Down
BNIP3L	BCL2 interacting protein 3 like	GeneID:100152675,Genbank:XM_001927592.4	0.433994	3.33e-12	Down
BOC	BOC cell adhesion associated, oncogene regulated	GeneID:100626085,Genbank:XM_021070376.1	6.01998	0.00244431	Up
BOD1	biorientation of chromosomes in cell division 1	GeneID:100521048,Genbank:XM_003483847.4	3.00058	2.74e-16	Up
BOK	BOK, BCL2 family apoptosis regulator	GeneID:110257143,Genbank:XM_021076030.1	3.54518	2.67e-06	Up
BORCS8	BLOC-1 related complex subunit 8	GeneID:100620218,Genbank:XM_003362134.4	2.62257	6.58e-08	Up
BPGM	bisphosphoglycerate mutase	GeneID:106506774,Genbank:XM_021079176.1	0.469353	3.82e-17	Down
BPNT1	3'(2'), 5'-bisphosphate nucleotidase 1	GeneID:100515917,Genbank:XM_003130503.4	2.19293	3.8e-16	Up
BRAT1	BRCA1 associated ATM activator 1	GeneID:100623177,Genbank:XM_021086005.1	3.40795	3.12e-08	Up
BRD1	bromodomain containing 1	GeneID:100626172,Genbank:XM_021091354.1	4.38186	1.48e-20	Up
BRF2	BRF2, RNA polymerase III transcription initiation factor subunit	GeneID:100524530,Genbank:XM_003133367.6	2.25997	0.000232703	Up
BRI3BP	BRI3 binding protein	GeneID:100155348,Genbank:XM_001924273.7	4.23057	1.28e-06	Up
BRIX1	BRX1, biogenesis of ribosomes	GeneID:100513502,Genbank:NM_001244824.1	2.37788	1.18e-20	Up
BRMS1	breast cancer metastasis suppressor 1	GeneID:100518234,Genbank:XM_003480672.4	3.7792	6.14e-22	Up
BRMS1L	breast cancer metastasis-suppressor 1 like	GeneID:100156007,Genbank:XM_001926256.5	2.24199	2.28e-08	Up
BRPF1	bromodomain and PHD finger containing 1	GeneID:100155061,Genbank:XM_021069303.1	2.35185	4.26e-10	Up
BRPF3	bromodomain and PHD finger containing 3	GeneID:100155440,Genbank:XM_021098638.1	2.25837	2.18e-07	Up
BRS3	bombesin receptor subtype 3	GeneID:100621965,Genbank:XM_003360456.3	0.122419	0.00281835	Down
BRWD3	bromodomain and WD repeat domain containing 3	GeneID:100520060,Genbank:XM_021080763.1	0.345174	5.56e-21	Down
BSG	basigin (Ok blood group)	GeneID:100141312,Genbank:XM_021076684.1	0.391	9.18e-34	Down
BST2	bone marrow stromal cell antigen 2	GeneID:100302088,Genbank:NM_001161755.1	0.428368	3.63e-16	Down
BTD	biotinidase	GeneID:100737057,Genbank:XM_013981377.2	2.19758	5.86e-14	Up
BTF3L4	basic transcription factor 3 like 4	GeneID:100736651,Genbank:XM_021096654.1	2.48829	3.11e-05	Up
BTG2	BTG anti-proliferation factor 2	GeneID:100048932,Genbank:NM_001097505.2	0.242858	1.94e-06	Down
BTG3	BTG anti-proliferation factor 3	GeneID:100048957,Genbank:XM_021068172.1	2.09579	0.0151881	Up
BUB3	BUB3, mitotic checkpoint protein	GeneID:100156053,Genbank:XM_005671519.3	2.63029	1.77e-15	Up
C12H17orf100	chromosome 12 C17orf100 homolog	GeneID:100521293,Genbank:XM_021067715.1	0.396749	0.000680126	Down
C12H17orf50	chromosome 12 C17orf50 homolog	GeneID:110256051,Genbank:XM_021067409.1	0.193823	9.11e-11	Down
C12H17orf53	chromosome 12 C17orf53 homolog	GeneID:100514980,Genbank:XM_021066897.1	2.64458	0.000663765	Up
C12H17orf80	chromosome 12 C17orf80 homolog	GeneID:100517602,Genbank:XM_005668652.3	2.49378	0.00431375	Up
C13H3orf52	chromosome 13 C3orf52 homolog	GeneID:100626261,Genbank:XM_013982465.2	0.132202	1.12e-11	Down
C13H3orf56	chromosome 13 C3orf56 homolog	GeneID:102162402,Genbank:XM_021071244.1	15.4859	0.00948998	Up
C13H3orf70	chromosome 13 C3orf70 homolog	GeneID:106504156,Genbank:XM_021069978.1	2.38967	0.0233694	Up
C14H1orf131	chromosome 14 C1orf131 homolog	GeneID:100155035,Genbank:XM_001925586.5	2.2796	0.00436925	Up
C15H2orf54	chromosome 15 C2orf54 homolog	GeneID:100517432,Genbank:XM_021075715.1	6.26816	1.09e-08	Up
C15H2orf76	chromosome 15 C2orf76 homolog	GeneID:100517195,Genbank:XM_005671633.3	4.23591	1.24e-09	Up
C16H5orf42	chromosome 16 C5orf42 homolog	GeneID:100516883,Genbank:XM_005672422.3	0.326158	7.68e-07	Down
C17H8orf4	chromosome 17 C8orf4 homolog	GeneID:100628052,Genbank:XM_003360552.4	0.193493	7.19e-18	Down
C18H7orf25	chromosome 18 C7orf25 homolog	GeneID:100517984,Genbank:XM_005673353.3	5.89502	1.33e-20	Up
C18H7orf57	chromosome 18 C7orf57 homolog	GeneID:110257549,Genbank:XM_021078841.1	0.37325	3.27e-09	Down
C1H14orf28	chromosome 1 C14orf28 homolog	GeneID:100736797,Genbank:XM_003480458.4	0.450859	1.91e-05	Down
C1H14orf37	chromosome 1 C14orf37 homolog	GeneID:100514619,Genbank:NM_001244542.1	0.203926	0.000268518	Down
C1H15orf48	chromosome 1 C15orf48 homolog	GeneID:100152534,Genbank:XM_001925677.7	0.258398	2.32e-11	Down
C1H15orf52	chromosome 1 C15orf52 homolog	GeneID:100153607,Genbank:XM_003353393.4	0.473573	4.09e-19	Down
C1H18orf54	chromosome 1 C18orf54 homolog	GeneID:100154353,Genbank:XM_021093340.1	0.351906	1.53e-10	Down
C1H6orf203	chromosome 1 C6orf203 homolog	GeneID:100157575,Genbank:XM_021090591.1	2.27531	3.8e-07	Up
C1QTNF1	C1q and TNF related 1	GeneID:100217377,Genbank:XM_021066514.1	0.190431	7.21e-36	Down
C1QTNF12	C1q and TNF related 12	GeneID:100523314,Genbank:XM_003127489.5	0.22814	0.0203824	Down
C1QTNF6	C1q and TNF related 6	GeneID:100217379,Genbank:NM_001142830.1	0.27824	0.00272167	Down
C1R	complement C1r	GeneID:445464,Genbank:XM_021092408.1	0.0494242	1.86e-25	Down
C1RL	complement C1r subcomponent like	GeneID:106507531,Genbank:XM_021092409.1	0.235294	1.07e-06	Down
C1S	complement C1s	GeneID:397274,Genbank:XM_021091133.1	0.0458785	1.89e-37	Down
C2CD4B	C2 calcium dependent domain containing 4B	GeneID:100738739,Genbank:XM_003480344.4	0.231115	1.08e-21	Down
C2H11orf95	chromosome 2 C11orf95 homolog	GeneID:100511737,Genbank:XM_003122601.4	2.23629	0.00327501	Up
C2H11orf98	chromosome 2 C11orf98 homolog	GeneID:100621377,Genbank:XM_013994207.2	5.36163	1.19e-37	Up
C2H19orf25	chromosome 2 C19orf25 homolog	GeneID:100625377,Genbank:XM_003353978.4	0.385681	1.51e-10	Down
C2H19orf66	chromosome 2 C19orf66 homolog	GeneID:100512458,Genbank:NM_001244321.1	0.301374	6.41e-08	Down
C2H5orf63	chromosome 2 C5orf63 homolog	GeneID:100627580,Genbank:XM_021084705.1	3.5131	8.01e-21	Up
C3	complement C3	GeneID:397072,Genbank:XM_021080819.1	0.0615287	3.53e-151	Down
C3AR1	complement C3a receptor 1	GeneID:100625728,Genbank:XM_021092394.1	0.0737292	5.6e-05	Down
C3H16orf54	chromosome 3 C16orf54 homolog	GeneID:100623246,Genbank:XM_003354555.4	2.65766	0.00633967	Up
C3H16orf59	chromosome 3 C16orf59 homolog	GeneID:100518420,Genbank:XM_021086763.1	4.81285	0.000179183	Up
C3H16orf91	chromosome 3 C16orf91 homolog	GeneID:100514953,Genbank:XM_003124722.4	3.87088	2.81e-11	Up
C3H2orf42	chromosome 3 C2orf42 homolog	GeneID:100511319,Genbank:NM_001243818.1	5.05944	4.98e-18	Up
C3H7orf50	chromosome 3 C7orf50 homolog	GeneID:100522484,Genbank:XM_013987679.2	4.19259	1.71e-09	Up
C4BPA	complement component 4 binding protein alpha	GeneID:100520761,Genbank:XM_013979647.2	0.247885	3.59e-44	Down
C4H1orf112	chromosome 4 C1orf112 homolog	GeneID:100155191,Genbank:XM_001928004.6	2.08629	0.00563904	Up
C4H1orf162	chromosome 4 C1orf162 homolog	GeneID:100627962,Genbank:NM_001243390.1	0.067227	0.00398815	Down
C4H8orf59	chromosome 4 C8orf59 homolog	GeneID:100522371,Genbank:XM_003125582.5	2.50409	2.76e-11	Up
C4H8orf82	chromosome 4 C8orf82 homolog	GeneID:100157299,Genbank:XM_021090544.1	2.01179	0.000314298	Up
C5	complement C5	GeneID:414437,Genbank:XM_021083557.1	0.447632	0.0043426	Down
C5H12orf29	chromosome 5 C12orf29 homolog	GeneID:100157029,Genbank:XM_005655718.3	2.23102	6.79e-07	Up
C5H12orf45	chromosome 5 C12orf45 homolog	GeneID:100623156,Genbank:XM_021091093.1	2.23727	0.000398685	Up
C5H12orf66	chromosome 5 C12orf66 homolog	GeneID:100155363,Genbank:XM_003126348.4	2.38285	7.2e-06	Up
C5H22orf23	chromosome 5 C22orf23 homolog	GeneID:100155721,Genbank:XM_003481544.4	0.364993	0.0175274	Down
C6H19orf47	chromosome 6 C19orf47 homolog	GeneID:100624888,Genbank:XM_021094390.1	3.16303	1.12e-06	Up
C6H1orf168	chromosome 6 C1orf168 homolog	GeneID:100512236,Genbank:XM_021096577.1	0.382481	5.94e-08	Down
C6H1orf216	chromosome 6 C1orf216 homolog	GeneID:110261146,Genbank:XM_021095921.1	12.2793	0.014096	Up
C7H14orf1	chromosome 7 C14orf1 homolog	GeneID:100312958,Genbank:XM_021098157.1	0.443072	0.00569159	Down
C7H15orf39	chromosome 7 C15orf39 homolog	GeneID:100154113,Genbank:XM_003128483.4	10.2939	3.95e-35	Up
C7H15orf59	chromosome 7 C15orf59 homolog	GeneID:100156505,Genbank:XM_001928612.5	17.1222	0.0184194	Up
C7H6orf47	chromosome 7 C6orf47 homolog	GeneID:100151942,Genbank:NM_001244686.1	4.39114	1.56e-11	Up
C8H4orf26	chromosome 8 C4orf26 homolog	GeneID:100737222,Genbank:XM_003482414.4	0.498013	0.0101912	Down
C9	complement C9	GeneID:100037951,Genbank:NM_001097448.1	0.114506	1.18e-06	Down
C9H1orf116	chromosome 9 C1orf116 homolog	GeneID:110255470,Genbank:XM_021063321.1	2.7255	0.00132664	Up
C9H1orf21	chromosome 9 C1orf21 homolog	GeneID:100516567,Genbank:XM_003482739.3	0.428762	4.09e-14	Down
C9H1orf27	chromosome 9 C1orf27 homolog	GeneID:100518390,Genbank:XM_005653747.3	0.358432	1.05e-14	Down
CA12	carbonic anhydrase 12	GeneID:100152749,Genbank:XM_021094163.1	0.488425	5.02e-05	Down
CA5B	carbonic anhydrase 5B	GeneID:100156418,Genbank:XM_005673450.3	0.357225	0.00677026	Down
CABLES1	Cdk5 and Abl enzyme substrate 1	GeneID:100526114,Genbank:XM_021097743.1	5.75468	3.85e-18	Up
CABLES2	Cdk5 and Abl enzyme substrate 2	GeneID:100156916,Genbank:XM_001924509.4	2.94865	1.16e-21	Up
CACNA1C	calcium voltage-gated channel subunit alpha1 C	GeneID:100518733,Genbank:XM_021092981.1	0.0159275	6.9e-08	Down
CACNA1E	calcium voltage-gated channel subunit alpha1 E	GeneID:100511769,Genbank:XM_021102616.1	0.130325	0.000940217	Down
CACNA2D1	calcium voltage-gated channel auxiliary subunit alpha2delta 1	GeneID:397377,Genbank:XM_013979785.2	0.322341	1.88e-36	Down
CACNB3	calcium voltage-gated channel auxiliary subunit beta 3	GeneID:100524021,Genbank:XM_021091589.1	0.449719	0.0123059	Down
CACNG7	calcium voltage-gated channel auxiliary subunit gamma 7	GeneID:100519605,Genbank:XM_003127406.5	0.278815	0.000315622	Down
CACYBP	calcyclin binding protein	GeneID:100519266,Genbank:XM_013989620.2	2.38516	0.000811974	Up
CAD	carbamoyl-phosphate synthetase 2, aspartate transcarbamylase, and dihydroorotase	GeneID:100624530,Genbank:XM_021087696.1	2.95353	7.07e-12	Up
CADM2	cell adhesion molecule 2	GeneID:100626294,Genbank:XM_021071360.1	0.113486	0.00667778	Down
CADPS2	calcium dependent secretion activator 2	GeneID:100525671,Genbank:XM_021078970.1	0.39916	0.0140222	Down
CALCOCO1	calcium binding and coiled-coil domain 1	GeneID:100625970,Genbank:XM_005652574.3	0.404184	0.000997853	Down
CALCR	calcitonin receptor	GeneID:397638,Genbank:XM_021102242.1	0.148218	0.00292852	Down
CALD1	caldesmon 1	GeneID:100524227,Genbank:XM_021079167.1	0.220175	5.65e-08	Down
CALM1	calmodulin 1	GeneID:100154056,Genbank:NM_001244210.1	2.18562	8.17e-20	Up
CALR	calreticulin	GeneID:100381266,Genbank:NM_001174133.1	0.433735	0.0046583	Down
CAMK2A	calcium/calmodulin dependent protein kinase II alpha	GeneID:100626014,Genbank:XM_021085017.1	0.208754	0.0176101	Down
CAMK2D	calcium/calmodulin dependent protein kinase II delta	GeneID:397674,Genbank:NM_214381.1	0.394548	1.42e-08	Down
CAMK2N2	calcium/calmodulin dependent protein kinase II inhibitor 2	GeneID:100627130,Genbank:XM_021069948.1	3.93933	0.000261494	Up
CAMKK2	calcium/calmodulin dependent protein kinase kinase 2	GeneID:100157312,Genbank:XM_021073030.1	4.14696	7.91e-22	Up
CAMSAP3	calmodulin regulated spectrin associated protein family member 3	GeneID:100511741,Genbank:XM_021083912.1	2.15235	1.25e-09	Up
CANT1	calcium activated nucleotidase 1	GeneID:100620107,Genbank:XM_021066517.1	2.79318	3.01e-17	Up
CAPN15	calpain 15	GeneID:100523542,Genbank:XM_021086917.1	2.01197	8.36e-06	Up
CAPN6	calpain 6	GeneID:100522971,Genbank:XM_003135318.5	0.333941	4.39e-07	Down
CAPN7	calpain 7	GeneID:100037936,Genbank:NM_001097443.1	2.30547	2.42e-06	Up
CARD10	caspase recruitment domain family member 10	GeneID:110260648,Genbank:XM_021091509.1	3.98052	3.4e-06	Up
CARF	calcium responsive transcription factor	GeneID:100627358,Genbank:XM_021075548.1	0.187421	1.29e-08	Down
CARNS1	carnosine synthase 1	GeneID:100512885,Genbank:XM_021082758.1	3.61137	1.81e-06	Up
CARS	cysteinyl-tRNA synthetase	GeneID:100516312,Genbank:XM_021082632.1	2.23959	2.57e-06	Up
CASC3	cancer susceptibility 3	GeneID:100525426,Genbank:XM_021067024.1	2.19305	5.15e-07	Up
CASP14	caspase 14	GeneID:100518472,Genbank:XM_003123430.4	8.29199	0.00686167	Up
CASP3	caspase 3	GeneID:397244,Genbank:NM_214131.1	0.317765	9.31e-07	Down
CASP8	caspase 8	GeneID:595105,Genbank:XM_021074712.1	2.04002	1.18e-06	Up
CAV1	caveolin 1	GeneID:404693,Genbank:NM_001348935.1	0.375542	1.09e-13	Down
CAV2	caveolin 2	GeneID:100125375,Genbank:NM_001123091.1	0.464713	2.59e-07	Down
CAVIN1	caveolae associated protein 1	GeneID:106505427,Genbank:XM_021066983.1	0.453102	8.58e-17	Down
CBLB	Cbl proto-oncogene B	GeneID:100621690,Genbank:XM_021070494.1	0.331713	6.73e-10	Down
CBLC	Cbl proto-oncogene C	GeneID:100511697,Genbank:XM_005653285.3	0.460364	0.000501469	Down
CBR3	carbonyl reductase 3	GeneID:100512990,Genbank:NM_001244732.1	2.9457	0.00165841	Up
CBS	cystathionine-beta-synthase	GeneID:110256498,Genbank:XM_021071046.1	3.12255	0.00296312	Up
CBX2	chromobox 2	GeneID:100514916,Genbank:XM_021066506.1	4.00533	2.43e-07	Up
CCBE1	collagen and calcium binding EGF domains 1	GeneID:100510995,Genbank:XM_021099901.1	0.0160898	5.21e-05	Down
CCDC114	coiled-coil domain containing 114	GeneID:100622853,Genbank:XM_005664658.3	0.240224	8.5e-14	Down
CCDC120	coiled-coil domain containing 120	GeneID:100511487,Genbank:XM_021080015.1	2.70209	2.36e-07	Up
CCDC125	coiled-coil domain containing 125	GeneID:100517130,Genbank:XM_013984842.2	2.62957	0.000263107	Up
CCDC127	coiled-coil domain containing 127	GeneID:102163440,Genbank:XM_021076939.1	2.62337	9.33e-06	Up
CCDC137	coiled-coil domain containing 137	GeneID:100626340,Genbank:XM_021066472.1	2.67668	0.00186544	Up
CCDC148	coiled-coil domain containing 148	GeneID:100522903,Genbank:XM_021076461.1	0.408697	1.27e-06	Down
CCDC149	coiled-coil domain containing 149	GeneID:100621948,Genbank:XM_021100561.1	2.28636	6.5e-12	Up
CCDC15	coiled-coil domain containing 15	GeneID:100525001,Genbank:XM_021063072.1	0.322043	5.13e-16	Down
CCDC159	coiled-coil domain containing 159	GeneID:100515600,Genbank:XM_013987368.2	0.436115	3.37e-05	Down
CCDC184	coiled-coil domain containing 184	GeneID:110260777,Genbank:XM_021092621.1	4.60323	0.00130567	Up
CCDC186	coiled-coil domain containing 186	GeneID:100152319,Genbank:XM_001927027.7	0.471877	3.11e-06	Down
CCDC189	coiled-coil domain containing 189	GeneID:100513786,Genbank:XM_013992399.2	2.30237	0.00196871	Up
CCDC22	coiled-coil domain containing 22	GeneID:100512878,Genbank:XM_003135083.5	0.435125	5.27e-06	Down
CCDC24	coiled-coil domain containing 24	GeneID:100620860,Genbank:XM_021096826.1	0.420715	1.07e-14	Down
CCDC28A	coiled-coil domain containing 28A	GeneID:100512200,Genbank:NM_001244669.1	0.435548	4.78e-07	Down
CCDC39	coiled-coil domain containing 39	GeneID:100525008,Genbank:XM_021071235.1	0.285764	0.000322593	Down
CCDC51	coiled-coil domain containing 51	GeneID:100521222,Genbank:XM_003132182.4	7.3023	8.28e-08	Up
CCDC59	coiled-coil domain containing 59	GeneID:100511567,Genbank:NM_001243859.1	2.26347	0.000829453	Up
CCDC71	coiled-coil domain containing 71	GeneID:100526185,Genbank:XM_005669536.3	4.59704	5.73e-15	Up
CCDC71L	coiled-coil domain containing 71 like	GeneID:100518922,Genbank:XM_021063516.1	2.89393	2.33e-16	Up
CCDC80	coiled-coil domain containing 80	GeneID:100516578,Genbank:XM_003132680.4	0.175837	6.85e-07	Down
CCDC84	coiled-coil domain containing 84	GeneID:100516029,Genbank:XM_005667397.2	2.04836	3.93e-07	Up
CCDC86	coiled-coil domain containing 86	GeneID:100526154,Genbank:XM_003122668.4	3.15042	1.46e-05	Up
CCDC88A	coiled-coil domain containing 88A	GeneID:100514454,Genbank:XM_021087519.1	0.231152	9.27e-51	Down
CCDC88C	coiled-coil domain containing 88C	GeneID:100152429,Genbank:XM_021100083.1	3.01359	9.26e-14	Up
CCDC9	coiled-coil domain containing 9	GeneID:100517590,Genbank:XM_003127255.5	0.387774	1.21e-09	Down
CCDC94	coiled-coil domain containing 94	GeneID:100522786,Genbank:XM_013994769.2	2.00076	5.35e-05	Up
CCL1	C-C motif chemokine ligand 1	GeneID:100310829,Genbank:NM_001166491.1	0.35099	0.0227936	Down
CCL17	C-C motif chemokine ligand 17	GeneID:780408,Genbank:XM_021093614.1	0.0500814	5.45e-06	Down
CCL2	chemokine (C-C motif) ligand 2	GeneID:397422,Genbank:NM_214214.1	0.238531	1.36e-14	Down
CCL20	C-C motif chemokine ligand 20	GeneID:553951,Genbank:XM_005672261.3	0.0325175	8.44e-52	Down
CCL22	C-C motif chemokine ligand 22	GeneID:100516016,Genbank:NM_001256776.2	0.171485	0.0208768	Down
CCL3L1	chemokine (C-C motif) ligand 3-like 1	GeneID:494459,Genbank:NM_001009579.1	0.0692971	6.13e-07	Down
CCL4	C-C motif chemokine ligand 4	GeneID:396668,Genbank:NM_213779.1	0.0445751	4.18e-29	Down
CCL5	C-C motif chemokine ligand 5	GeneID:396613,Genbank:NM_001129946.1	0.0253968	1.69e-42	Down
CCM2	CCM2 scaffolding protein	GeneID:100511907,Genbank:XM_021079071.1	2.29444	2.47e-19	Up
CCNB1	cyclin B1	GeneID:397662,Genbank:NM_001170768.1	2.2974	9.31e-06	Up
CCNE1	cyclin E1	GeneID:100523248,Genbank:XM_005653265.2	3.3669	3.54e-11	Up
CCNE2	cyclin E2	GeneID:100512048,Genbank:XM_013996597.2	7.88588	1.8e-07	Up
CCNF	cyclin F	GeneID:100518243,Genbank:XM_003124740.6	2.08938	0.0136987	Up
CCNG1	cyclin G1	GeneID:595110,Genbank:NM_001031781.2	0.277256	2.13e-34	Down
CCNI	cyclin I	GeneID:100523679,Genbank:XM_003129097.6	0.294842	2.82e-21	Down
CCNO	cyclin O	GeneID:100517790,Genbank:XM_005672447.3	2.00131	0.0113232	Up
CCR1	C-C motif chemokine receptor 1	GeneID:414374,Genbank:NM_001001621.1	0.365054	0.00598385	Down
CCR7	C-C motif chemokine receptor 7	GeneID:396663,Genbank:NM_001001532.3	4.95616	0.00174337	Up
CCSER2	coiled-coil serine rich protein 2	GeneID:100156899,Genbank:XM_021073340.1	0.438617	6.96e-16	Down
CCT6A	chaperonin containing TCP1 subunit 6A	GeneID:102163415,Genbank:XM_005662018.3	2.3144	2.63e-05	Up
CCT6B	chaperonin containing TCP1 subunit 6B	GeneID:100627253,Genbank:XM_005674603.3	5.93782	0.0177119	Up
CD101	CD101 molecule	GeneID:100153761,Genbank:XM_001927700.6	31.6988	0.0103646	Up
CD109	CD109 molecule	GeneID:100155478,Genbank:XM_001927545.6	0.451677	1.15e-05	Down
CD207	CD207 molecule	GeneID:100037935,Genbank:NM_001129957.1	2.07972	0.000306288	Up
CD274	CD274 molecule	GeneID:574058,Genbank:XM_021083736.1	0.200876	1.21e-06	Down
CD2AP	CD2 associated protein	GeneID:100154585,Genbank:XM_021098032.1	0.461613	1.31e-17	Down
CD2BP2	CD2 cytoplasmic tail binding protein 2	GeneID:100621208,Genbank:XM_003354536.4	2.43193	0.000957627	Up
CD300A	CD300a molecule	GeneID:102160266,Genbank:XM_021066678.1	26.6752	0.000432795	Up
CD300C	CD300c molecule	GeneID:100514248,Genbank:NM_001244303.1	0.352088	0.00504188	Down
CD38	CD38 molecule	GeneID:100511702,Genbank:NM_001243883.1	0.187932	0.0212357	Down
CD3E	CD3e molecule	GeneID:397455,Genbank:NM_214227.1	0.406047	0.00199966	Down
CD3EAP	CD3e molecule associated protein	GeneID:100622847,Genbank:XM_013991968.2	5.60702	1.03e-08	Up
CD40	CD40 molecule	GeneID:397395,Genbank:NM_214194.1	0.392142	5.09e-25	Down
CD44	CD44 molecule (Indian blood group)	GeneID:100525150,Genbank:XM_013994425.2	0.407512	4.01e-05	Down
CD48	CD48 molecule	GeneID:100511130,Genbank:NM_001243714.1	0.435095	5.89e-12	Down
CD53	CD53 molecule	GeneID:100152398,Genbank:XM_001929190.3	3.96368	0.00178776	Up
CD59	CD59 molecule (CD59 blood group)	GeneID:397347,Genbank:XM_005661031.3	0.143118	3.78e-05	Down
CD5L	CD5 molecule like	GeneID:100154019,Genbank:NM_001243468.1	0.218681	7.74e-11	Down
CD68	CD68 molecule	GeneID:103158530,Genbank:NM_001291776.1	0.376315	0.00387955	Down
CDC123	cell division cycle 123	GeneID:100511344,Genbank:NM_001243823.1	2.59988	2.36e-13	Up
CDC16	cell division cycle 16	GeneID:100621739,Genbank:NM_001278771.1	2.38643	0.000581294	Up
CDC23	cell division cycle 23	GeneID:100515014,Genbank:NM_001267826.1	4.73289	0.000207442	Up
CDC42EP1	CDC42 effector protein 1	GeneID:100738372,Genbank:XM_003481554.4	2.01816	3.76e-12	Up
CDC42EP3	CDC42 effector protein 3	GeneID:100521443,Genbank:XM_003125224.6	3.81703	1.01e-07	Up
CDC42EP4	CDC42 effector protein 4	GeneID:100517117,Genbank:XM_003131243.5	2.14696	0.000867693	Up
CDC45	cell division cycle 45	GeneID:100151862,Genbank:XM_021074118.1	2.40807	0.0139537	Up
CDC6	cell division cycle 6	GeneID:100522031,Genbank:XM_003131471.4	3.81771	3.91e-20	Up
CDCA7	cell division cycle associated 7	GeneID:100154583,Genbank:XM_021075203.1	6.92241	2.45e-10	Up
CDCA8	cell division cycle associated 8	GeneID:110261149,Genbank:XM_021095971.1	3.54234	5.59e-12	Up
CDH17	cadherin 17	GeneID:100157834,Genbank:XM_013996607.2	0.321962	1.73e-10	Down
CDH6	cadherin 6	GeneID:100627510,Genbank:XM_003359736.5	0.280557	0.000167439	Down
CDHR2	cadherin related family member 2	GeneID:100525685,Genbank:XM_013994874.2	3.16294	0.00139004	Up
CDK1	cyclin dependent kinase 1	GeneID:100155762,Genbank:XM_005671016.3	2.26834	4.29e-05	Up
CDK18	cyclin dependent kinase 18	GeneID:100627418,Genbank:XM_021063280.1	0.414084	3.49e-08	Down
CDK20	cyclin dependent kinase 20	GeneID:100157041,Genbank:XM_005670379.3	3.77679	1.2e-10	Up
CDK2AP2	cyclin dependent kinase 2 associated protein 2	GeneID:100526092,Genbank:XM_005660628.2	2.43852	0.00561741	Up
CDK4	cyclin dependent kinase 4	GeneID:100144492,Genbank:NM_001123097.1	2.04491	0.00177488	Up
CDK5R1	cyclin dependent kinase 5 regulatory subunit 1	GeneID:100113467,Genbank:XM_021066022.1	8.05914	9.36e-06	Up
CDKL3	cyclin dependent kinase like 3	GeneID:102163319,Genbank:XM_021084764.1	0.441463	1.93e-05	Down
CDKN2AIP	CDKN2A interacting protein	GeneID:100513762,Genbank:XM_021074832.1	2.22508	2.73e-05	Up
CDKN3	cyclin dependent kinase inhibitor 3	GeneID:397589,Genbank:XM_021083277.1	2.89573	1.79e-05	Up
CDR2	cerebellar degeneration related protein 2	GeneID:100626193,Genbank:XM_021086479.1	2.06149	0.00496199	Up
CDT1	chromatin licensing and DNA replication factor 1	GeneID:100525749,Genbank:XM_021093641.1	2.99316	0.00442904	Up
CDYL	chromodomain Y like	GeneID:100155291,Genbank:XM_021100128.1	2.50966	2.84e-09	Up
CEACAM19	carcinoembryonic antigen related cell adhesion molecule 19	GeneID:100738302,Genbank:XM_021094517.1	0.0742098	6.1e-26	Down
CEBPG	CCAAT/enhancer binding protein gamma	GeneID:100525580,Genbank:XM_013994782.2	3.06042	0.000454714	Up
CELF5	CUGBP Elav-like family member 5	GeneID:100518716,Genbank:XM_021084142.1	0.259549	0.0169543	Down
CENPBD1	CENPB DNA-binding domain containing 1	GeneID:102161342,Genbank:XM_021097032.1	2.76849	0.000133099	Up
CENPN	centromere protein N	GeneID:110261261,Genbank:XM_021097068.1	3.93914	2.26e-26	Up
CENPV	centromere protein V	GeneID:100524763,Genbank:XM_021066287.1	2.1952	0.000126472	Up
CEP104	centrosomal protein 104	GeneID:106510608,Genbank:XM_021095225.1	3.3669	6.06e-08	Up
CEP112	centrosomal protein 112	GeneID:100739667,Genbank:XM_021066730.1	0.40139	3.39e-08	Down
CEP126	centrosomal protein 126	GeneID:100520090,Genbank:XM_003129805.4	0.160542	1.56e-17	Down
CEP162	centrosomal protein 162	GeneID:100516163,Genbank:XM_013992659.2	0.421585	0.00572784	Down
CEP19	centrosomal protein 19	GeneID:100620380,Genbank:XM_005670114.3	2.72768	0.000192925	Up
CEP290	centrosomal protein 290	GeneID:100155832,Genbank:XM_021092777.1	0.303206	9.78e-12	Down
CEP350	centrosomal protein 350	GeneID:100621225,Genbank:XM_021063750.1	0.367854	7.29e-18	Down
CEP44	centrosomal protein 44	GeneID:110256874,Genbank:XM_021074197.1	2.72059	0.000158806	Up
CEP57L1	centrosomal protein 57 like 1	GeneID:100739336,Genbank:XM_005659368.3	0.487132	0.000154322	Down
CEP68	centrosomal protein 68	GeneID:100517706,Genbank:XM_021087448.1	0.449207	9.44e-12	Down
CEP72	centrosomal protein 72	GeneID:106508683,Genbank:XM_021076670.1	3.06128	0.000664546	Up
CEP78	centrosomal protein 78	GeneID:100154982,Genbank:XM_005660172.3	2.22182	9.38e-10	Up
CEP83	centrosomal protein 83	GeneID:100624783,Genbank:XM_021092763.1	0.475975	4.81e-05	Down
CEP85L	centrosomal protein 85 like	GeneID:100522409,Genbank:XM_003121248.5	0.331118	1e-06	Down
CERCAM	cerebral endothelial cell adhesion molecule	GeneID:100157139,Genbank:XM_003353677.4	0.284569	2.63e-49	Down
CERKL	ceramide kinase like	GeneID:100521824,Genbank:XM_021075443.1	0.261998	0.000176005	Down
CERS1	ceramide synthase 1	GeneID:100525450,Genbank:XM_005652922.3	2.77278	0.0186274	Up
CERS6	ceramide synthase 6	GeneID:100126279,Genbank:XM_021075470.1	0.0532707	0.000688551	Down
CES1	carboxylesterase 1	GeneID:397478,Genbank:XM_021093559.1	0.483646	7.41e-19	Down
CFAP100	cilia and flagella associated protein 100	GeneID:100155072,Genbank:XM_021098946.1	0.36682	4.27e-07	Down
CFAP126	cilia and flagella associated protein 126	GeneID:100621973,Genbank:XM_013996824.2	0.473924	0.0147156	Down
CFAP20	cilia and flagella associated protein 20	GeneID:100513209,Genbank:NM_001244786.1	2.087	3.5e-09	Up
CFAP36	cilia and flagella associated protein 36	GeneID:100513146,Genbank:NM_001244775.1	2.08627	0.000221633	Up
CFAP43	cilia and flagella associated protein 43	GeneID:100154215,Genbank:XM_021072818.1	0.285723	0.00569176	Down
CFAP44	cilia and flagella associated protein 44	GeneID:100739658,Genbank:XM_021070364.1	0.462996	0.00854887	Down
CFAP45	cilia and flagella associated protein 45	GeneID:100515727,Genbank:XM_021089586.1	0.355506	0.00602989	Down
CFAP61	cilia and flagella associated protein 61	GeneID:100511790,Genbank:XM_021077413.1	0.446174	0.0129555	Down
CFAP69	cilia and flagella associated protein 69	GeneID:100622715,Genbank:XM_013979666.2	0.374613	0.000369527	Down
CFD	complement factor D	GeneID:396877,Genbank:XM_013994801.1	0.372405	3.07e-07	Down
CFLAR	CASP8 and FADD like apoptosis regulator	GeneID:414381,Genbank:XM_005652441.3	0.487097	3.85e-11	Down
CGGBP1	CGG triplet repeat binding protein 1	GeneID:110256454,Genbank:XM_021070750.1	0.419056	2.74e-21	Down
CGNL1	cingulin like 1	GeneID:100621470,Genbank:XM_021094667.1	0.267222	4.29e-11	Down
CGREF1	cell growth regulator with EF-hand domain 1	GeneID:100522927,Genbank:XM_003125298.4	45.4238	0.000115273	Up
CGRRF1	cell growth regulator with ring finger domain 1	GeneID:100625719,Genbank:XM_021102214.1	2.13043	2.79e-09	Up
CHAC1	ChaC glutathione specific gamma-glutamylcyclotransferase 1	GeneID:100524723,Genbank:XM_021084905.1	5.44248	0.00106019	Up
CHAF1A	chromatin assembly factor 1 subunit A	GeneID:100524302,Genbank:XM_003123068.4	4.27963	6.96e-07	Up
CHAF1B	chromatin assembly factor 1 subunit B	GeneID:100513568,Genbank:XM_013982578.2	6.16407	3.49e-12	Up
CHCHD1	coiled-coil-helix-coiled-coil-helix domain containing 1	GeneID:100153416,Genbank:XM_021071897.1	2.32983	1.01e-06	Up
CHCHD10	coiled-coil-helix-coiled-coil-helix domain containing 10	GeneID:100152325,Genbank:XM_001929468.4	2.12351	3.55e-06	Up
CHCHD4	coiled-coil-helix-coiled-coil-helix domain containing 4	GeneID:100154663,Genbank:NM_001243499.1	3.23542	3.04e-28	Up
CHD2	chromodomain helicase DNA binding protein 2	GeneID:100156869,Genbank:XM_021099370.1	0.395218	9.13e-06	Down
CHD9	chromodomain helicase DNA binding protein 9	GeneID:110260954,Genbank:XM_021094174.1	0.415023	4.06e-18	Down
CHEK1	checkpoint kinase 1	GeneID:100511709,Genbank:XM_005667481.3	2.49217	1.48e-07	Up
CHI3L1	chitinase 3 like 1	GeneID:396865,Genbank:NM_001001540.1	0.0540977	1.02e-41	Down
CHIC1	cysteine rich hydrophobic domain 1	GeneID:100526199,Genbank:XM_003135187.5	2.00763	0.0015339	Up
CHKA	choline kinase alpha	GeneID:100524478,Genbank:XM_005660611.3	4.29266	2.63e-06	Up
CHM	CHM, Rab escort protein 1	GeneID:100523763,Genbank:XM_021080640.1	0.447122	7.44e-05	Down
CHMP4A	charged multivesicular body protein 4A	GeneID:100520257,Genbank:XM_021099213.1	3.48887	3.03e-09	Up
CHMP6	charged multivesicular body protein 6	GeneID:100512857,Genbank:XM_021066499.1	2.48695	2.65e-07	Up
CHODL	chondrolectin	GeneID:100520642,Genbank:XM_021070837.1	0.275922	0.00630012	Down
CHORDC1	cysteine and histidine rich domain containing 1	GeneID:100134961,Genbank:NM_001113446.1	2.96656	1.92e-05	Up
CHRDL1	chordin like 1	GeneID:100521058,Genbank:XM_005673818.3	0.143521	1.65e-60	Down
CHRNA3	cholinergic receptor nicotinic alpha 3 subunit	GeneID:100151989,Genbank:XM_001925760.6	4.02053	0.0175372	Up
CHRNA4	cholinergic receptor nicotinic alpha 4 subunit	GeneID:110257409,Genbank:XM_021077821.1	10.0404	0.00370407	Up
CHRNA7	cholinergic receptor nicotinic alpha 7 subunit	GeneID:100415931,Genbank:XM_021098695.1	6.47785	4.43e-05	Up
CHRNB2	cholinergic receptor nicotinic beta 2 subunit	GeneID:100516491,Genbank:XM_003125722.4	0.0531773	0.000764297	Down
CHST1	carbohydrate sulfotransferase 1	GeneID:100519885,Genbank:XM_005660969.3	0.303767	9.57e-13	Down
CHST3	carbohydrate sulfotransferase 3	GeneID:100151968,Genbank:XM_001928637.4	3.333	3.88e-06	Up
CHTOP	chromatin target of PRMT1	GeneID:100153064,Genbank:XM_021088536.1	3.35537	5.64e-10	Up
CIAO1	cytosolic iron-sulfur assembly component 1	GeneID:100738991,Genbank:XM_013995867.2	2.08503	3.06e-06	Up
CIAPIN1	cytokine induced apoptosis inhibitor 1	GeneID:100620929,Genbank:XM_021093909.1	2.05003	4.46e-18	Up
CIDEA	cell death-inducing DFFA-like effector a	GeneID:100127171,Genbank:NM_001112696.1	0.260136	3.59e-05	Down
CILP2	cartilage intermediate layer protein 2	GeneID:100518061,Genbank:XM_013987500.2	0.0487692	0.00392984	Down
CIPC	CLOCK interacting pacemaker	GeneID:100157174,Genbank:XM_013978333.2	0.474819	4.84e-07	Down
CIR1	corepressor interacting with RBPJ, 1	GeneID:100511415,Genbank:NM_001243831.1	0.49537	0.0222049	Down
CKMT1A	creatine kinase, mitochondrial 1A	GeneID:100519994,Genbank:XM_003121548.3	0.287361	4.64e-30	Down
CKS1B	CDC28 protein kinase regulatory subunit 1B	GeneID:100155110,Genbank:NM_001243542.1	2.4073	7.4e-24	Up
CLCF1	cardiotrophin like cytokine factor 1	GeneID:100513263,Genbank:XM_021082764.1	7.5195	4.92e-11	Up
CLDN1	claudin 1	GeneID:100625166,Genbank:NM_001244539.1	0.433131	3.1e-22	Down
CLDN12	claudin 12	GeneID:100294674,Genbank:XM_005667576.3	0.167278	8.15e-13	Down
CLDN16	claudin 16	GeneID:100302019,Genbank:NM_001161644.2	0.233341	0.00217273	Down
CLDN6	claudin 6	GeneID:100302020,Genbank:XM_005662194.3	4.10186	0.00110457	Up
CLDN7	claudin 7	GeneID:100127486,Genbank:XM_021066034.1	2.30447	0.00223559	Up
CLEC18C	C-type lectin domain family 18 member C	GeneID:100525922,Genbank:XM_021097531.1	0.044604	0.0142692	Down
CLEC2D	C-type lectin domain family 2 member D	GeneID:100521013,Genbank:XM_003126493.4	0.222301	8.01e-13	Down
CLEC4E	C-type lectin domain family 4 member E	GeneID:110260748,Genbank:XM_021092401.1	0.0310442	0.00262295	Down
CLGN	calmegin	GeneID:100624991,Genbank:XM_005666858.3	0.410742	1.15e-05	Down
CLIC1	chloride intracellular channel 1	GeneID:594847,Genbank:XM_003127976.3	2.12398	3.08e-08	Up
CLIC4	chloride intracellular channel 4	GeneID:100622787,Genbank:XM_021095589.1	0.444542	0.000966773	Down
CLIP3	CAP-Gly domain containing linker protein 3	GeneID:100524809,Genbank:XM_021097159.1	0.21056	1.85e-32	Down
CLK1	CDC like kinase 1	GeneID:100141471,Genbank:XM_021074508.1	0.443486	3.29e-09	Down
CLN3	CLN3, battenin	GeneID:100127354,Genbank:XM_021085543.1	0.34817	8.6e-26	Down
CLPSL2	colipase like 2	GeneID:102160105,Genbank:XM_005665918.3	0.148726	0.00232665	Down
CLSTN3	calsyntenin 3	GeneID:100511695,Genbank:XM_021092406.1	0.169137	5.26e-31	Down
CLTB	clathrin light chain B	GeneID:100525860,Genbank:XM_005661470.3	2.50906	1.32e-26	Up
CMC2	C-X9-C motif containing 2	GeneID:110261262,Genbank:XM_021097072.1	2.01313	9.78e-11	Up
CMPK2	cytidine/uridine monophosphate kinase 2	GeneID:100623872,Genbank:XM_021087907.1	0.0242563	3.11e-06	Down
CMSS1	cms1 ribosomal small subunit homolog (yeast)	GeneID:100152199,Genbank:XM_021071314.1	2.20715	1.9e-07	Up
CNBP	CCHC-type zinc finger nucleic acid binding protein	GeneID:100312965,Genbank:XM_021069428.1	3.31917	3.1e-06	Up
CNIH4	cornichon family AMPA receptor auxiliary protein 4	GeneID:100523134,Genbank:XM_021064385.1	4.79368	3.22e-08	Up
CNKSR3	CNKSR family member 3	GeneID:100513248,Genbank:XM_021086603.1	2.03831	0.0109776	Up
CNNM2	cyclin and CBS domain divalent metal cation transport mediator 2	GeneID:100155831,Genbank:XM_005657454.3	0.350646	1.78e-07	Down
CNNM3	cyclin and CBS domain divalent metal cation transport mediator 3	GeneID:100512161,Genbank:XM_021087264.1	2.2435	4.13e-09	Up
CNOT6L	CCR4-NOT transcription complex subunit 6 like	GeneID:100512848,Genbank:XM_021100609.1	0.363628	2.67e-30	Down
CNPPD1	cyclin Pas1/PHO80 domain containing 1	GeneID:100157604,Genbank:XM_021074929.1	3.06704	2.83e-27	Up
CNPY3	canopy FGF signaling regulator 3	GeneID:100126290,Genbank:XM_021097866.1	2.21449	9.47e-08	Up
CNST	consortin, connexin sorting protein	GeneID:100516823,Genbank:XM_021064469.1	2.52496	7.8e-05	Up
CNTN2	contactin 2	GeneID:110255467,Genbank:XM_021063272.1	0.0887522	5.33e-15	Down
CNTN3	contactin 3	GeneID:100511594,Genbank:XM_021069229.1	0.328038	3.43e-14	Down
CNTN5	contactin 5	GeneID:100519379,Genbank:XM_003129801.6	0.233042	3.3e-09	Down
CNTNAP2	contactin associated protein-like 2	GeneID:100737634,Genbank:XM_021102606.1	0.400647	1.69e-09	Down
CNTNAP4	contactin associated protein like 4	GeneID:100626866,Genbank:XM_021097085.1	0.338713	1.15e-06	Down
COG8	component of oligomeric golgi complex 8	GeneID:100517220,Genbank:XM_003126905.6	2.07079	0.00514023	Up
COL11A1	collagen type XI alpha 1 chain	GeneID:397175,Genbank:XM_001929372.7	0.259637	8.77e-05	Down
COL12A1	collagen type XII alpha 1 chain	GeneID:100156689,Genbank:XM_021092374.1	0.41705	0.0140554	Down
COL15A1	collagen type XV alpha 1 chain	GeneID:100620394,Genbank:XM_021066594.1	0.186073	7.43e-14	Down
COL18A1	collagen type XVIII alpha 1 chain	GeneID:100624675,Genbank:XM_021071536.1	0.359625	1.45e-18	Down
COL1A1	collagen type I alpha 1 chain	GeneID:100738123,Genbank:XM_021067153.1	0.210796	1.74e-17	Down
COL1A2	collagen type I alpha 2 chain	GeneID:100626716,Genbank:NM_001243655.1	0.193663	4.81e-28	Down
COL23A1	collagen type XXIII alpha 1 chain	GeneID:100521775,Genbank:XM_021084363.1	0.324705	0.000302796	Down
COL27A1	collagen type XXVII alpha 1 chain	GeneID:102159686,Genbank:XM_021067868.1	0.266653	2.05e-13	Down
COL3A1	collagen type III alpha 1 chain	GeneID:100152001,Genbank:NM_001243297.1	0.0509663	5.11e-20	Down
COL4A1	collagen type IV alpha 1 chain	GeneID:100515336,Genbank:XM_021065910.1	0.33373	1.73e-14	Down
COL4A2	collagen type IV alpha 2 chain	GeneID:100153454,Genbank:XM_021065909.1	0.310376	2.69e-35	Down
COL4A5	collagen type IV alpha 5 chain	GeneID:100737091,Genbank:XM_021080779.1	0.222162	3.77e-10	Down
COL5A3	collagen type V alpha 3 chain	GeneID:397531,Genbank:XM_021081438.1	12.4621	0.00124643	Up
COL7A1	collagen type VII alpha 1 chain	GeneID:100523209,Genbank:XM_005669519.3	0.405678	0.00141592	Down
COLEC11	collectin subfamily member 11	GeneID:100736753,Genbank:XM_005662778.3	0.219921	0.00484434	Down
COLGALT2	collagen beta(1-O)galactosyltransferase 2	GeneID:100624924,Genbank:XM_003482738.4	0.282469	2e-06	Down
COMMD3	COMM domain containing 3	GeneID:102167371,Genbank:XM_005668159.3	2.17686	5.13e-07	Up
COMMD5	COMM domain containing 5	GeneID:100522132,Genbank:XM_003125430.5	2.79156	0.00038682	Up
COPRS	coordinator of PRMT5 and differentiation stimulator	GeneID:100524339,Genbank:XM_003131747.4	3.09114	1.97e-19	Up
COPS2	COP9 signalosome subunit 2	GeneID:100125956,Genbank:XM_021072083.1	0.440768	3.23e-06	Down
COPS5	COP9 signalosome subunit 5	GeneID:100125955,Genbank:XM_005663034.2	2.007	6.73e-09	Up
COPZ2	coatomer protein complex subunit zeta 2	GeneID:100519796,Genbank:XM_021067092.1	2.30943	0.000951272	Up
COQ10B	coenzyme Q10B	GeneID:100152647,Genbank:XM_001928774.5	2.04164	0.000688931	Up
COQ8A	coenzyme Q8A	GeneID:100511399,Genbank:XM_021064416.1	0.398351	0.0100964	Down
CORIN	corin, serine peptidase	GeneID:100738048,Genbank:XM_021100577.1	0.402514	0.000150533	Down
CORO1C	coronin 1C	GeneID:100156622,Genbank:XM_005670752.3	2.2616	0.00172865	Up
CPA1	carboxypeptidase A1	GeneID:397476,Genbank:XM_005673165.3	0.385395	0.00481884	Down
CPA4	carboxypeptidase A4	GeneID:100516122,Genbank:XM_021078825.1	0.187891	8.38e-06	Down
CPD	carboxypeptidase D	GeneID:100517495,Genbank:XM_003131786.4	0.389395	1.63e-07	Down
CPLX1	complexin 1	GeneID:100624856,Genbank:XM_003356825.4	53.0233	0.000338165	Up
CPM	carboxypeptidase M	GeneID:100628221,Genbank:XM_021091972.1	0.471411	1.47e-15	Down
CPNE4	copine 4	GeneID:100157532,Genbank:XM_021071322.1	0.490469	1.67e-06	Down
CPNE6	copine 6	GeneID:100155292,Genbank:XM_021099221.1	0.0842738	9.56e-20	Down
CPNE7	copine 7	GeneID:110261177,Genbank:XM_021096150.1	0.133238	1.66e-07	Down
CPOX	coproporphyrinogen oxidase	GeneID:100511474,Genbank:NM_001243844.1	0.387581	4.11e-07	Down
CPSF7	cleavage and polyadenylation specific factor 7	GeneID:100519008,Genbank:XM_021082932.1	2.41486	2.77e-19	Up
CPT1A	carnitine palmitoyltransferase 1A	GeneID:399527,Genbank:NM_001129805.1	5.29275	5.88e-15	Up
CPTP	ceramide-1-phosphate transfer protein	GeneID:100628234,Genbank:XM_003356107.4	3.66085	8.26e-10	Up
CPXM1	carboxypeptidase X, M14 family member 1	GeneID:100512144,Genbank:XM_021077785.1	0.132217	3.81e-06	Down
CRADD	CASP2 and RIPK1 domain containing adaptor with death domain	GeneID:100520384,Genbank:XM_021092769.1	0.488571	0.019797	Down
CRAMP1	cramped chromatin regulator homolog 1	GeneID:100522247,Genbank:XM_021086822.1	2.3635	0.000441232	Up
CRCP	CGRP receptor component	GeneID:100517396,Genbank:XM_021086359.1	2.79269	1.16e-27	Up
CREBBP	CREB binding protein	GeneID:100620215,Genbank:XM_005662184.3	2.23388	5.44e-12	Up
CREBRF	CREB3 regulatory factor	GeneID:100523409,Genbank:XM_013990647.2	0.262668	4.93e-07	Down
CREBZF	CREB/ATF bZIP transcription factor	GeneID:100518742,Genbank:XM_005667197.3	0.443084	0.00025819	Down
CREG2	cellular repressor of E1A stimulated genes 2	GeneID:100517088,Genbank:XM_003124874.4	0.258622	1.89e-09	Down
CRELD2	cysteine rich with EGF like domains 2	GeneID:100520025,Genbank:XM_003126783.6	2.1712	0.0104939	Up
CREM	cAMP responsive element modulator	GeneID:100512363,Genbank:XM_013980297.2	3.01895	3.21e-07	Up
CRIP3	cysteine rich protein 3	GeneID:100154285,Genbank:XM_021098749.1	3.73321	0.00307238	Up
CRKL	CRK like proto-oncogene, adaptor protein	GeneID:100525363,Genbank:XM_003132994.4	2.55862	1.98e-05	Up
CRLF3	cytokine receptor like factor 3	GeneID:100525951,Genbank:XM_021066135.1	3.23873	2.08e-17	Up
CRLS1	cardiolipin synthase 1	GeneID:100153088,Genbank:XM_003134243.6	2.32832	1.28e-21	Up
CROCC2	ciliary rootlet coiled-coil, rootletin family member 2	GeneID:102161907,Genbank:XM_021075704.1	0.111963	4.01e-05	Down
CRTAP	cartilage associated protein	GeneID:100622574,Genbank:XM_021071557.1	0.388641	2.37e-14	Down
CRTC1	CREB regulated transcription coactivator 1	GeneID:100523662,Genbank:XM_003123525.4	2.17204	1.19e-07	Up
CRYBG2	crystallin beta-gamma domain containing 2	GeneID:110261120,Genbank:XM_021095628.1	2.82372	0.0227649	Up
CRYBG3	crystallin beta-gamma domain containing 3	GeneID:100624348,Genbank:XM_021070691.1	0.378282	1.49e-10	Down
CRYZ	crystallin zeta	GeneID:733653,Genbank:XM_021093604.1	0.362062	1.61e-06	Down
CSDC2	cold shock domain containing C2	GeneID:100153407,Genbank:XM_021090925.1	0.271372	1.13e-21	Down
CSF3	colony stimulating factor 3	GeneID:396839,Genbank:XM_021066184.1	0.186931	4.53e-07	Down
CSK	CSK, non-receptor tyrosine kinase	GeneID:100154110,Genbank:NM_001190173.1	2.42315	1.54e-05	Up
CSPG5	chondroitin sulfate proteoglycan 5	GeneID:100737041,Genbank:XM_021068733.1	0.163886	7.83e-22	Down
CSTF1	cleavage stimulation factor subunit 1	GeneID:100126292,Genbank:XM_005673029.3	2.51192	3.04e-15	Up
CSTF2	cleavage stimulation factor subunit 2	GeneID:100515986,Genbank:XM_003360388.4	3.06293	4.54e-25	Up
CTBP2	C-terminal binding protein 2	GeneID:100154421,Genbank:XM_021073627.1	2.14179	0.00057199	Up
CTDP1	CTD phosphatase subunit 1	GeneID:100158188,Genbank:XM_013993985.2	3.77579	2.85e-12	Up
CTGF	connective tissue growth factor	GeneID:100152141,Genbank:NM_213833.2	0.33407	0.00177659	Down
CTH	cystathionine gamma-lyase	GeneID:733654,Genbank:NM_001044585.1	2.50413	0.000552131	Up
CTHRC1	collagen triple helix repeat containing 1	GeneID:100152510,Genbank:XM_003125535.5	7.36812	0.00222267	Up
CTNNA2	catenin alpha 2	GeneID:100525337,Genbank:XM_021088202.1	0.272815	1.28e-07	Down
CTNNA3	catenin alpha 3	GeneID:100153974,Genbank:XM_021074380.1	0.10126	1.08e-05	Down
CTPS1	CTP synthase 1	GeneID:100525292,Genbank:XM_005656199.3	5.64183	6.06e-24	Up
CTR9	CTR9 homolog, Paf1/RNA polymerase II complex component	GeneID:100627268,Genbank:XM_021083325.1	2.34257	2.07e-05	Up
CTSA	cathepsin A	GeneID:100156798,Genbank:NM_001243629.1	0.353143	9.06e-09	Down
CTSC	cathepsin C	GeneID:100522387,Genbank:XM_003129741.3	0.153542	5.8e-93	Down
CTSF	cathepsin F	GeneID:100520004,Genbank:XM_003122495.4	0.168713	1.17e-23	Down
CTSH	cathepsin H	GeneID:396969,Genbank:NM_213929.2	0.367843	1.45e-16	Down
CTSK	cathepsin K	GeneID:397569,Genbank:XM_005663466.3	0.260666	9.63e-17	Down
CTSO	cathepsin O	GeneID:100737564,Genbank:XM_021100531.1	0.384668	3.33e-24	Down
CTSV	cathepsin V	GeneID:396926,Genbank:XM_021064061.1	0.413937	1.94e-14	Down
CTU2	cytosolic thiouridylase subunit 2	GeneID:110260881,Genbank:XM_021093659.1	2.90666	5.61e-23	Up
CUBN	cubilin	GeneID:100521743,Genbank:XM_021064811.1	0.460858	0.000537567	Down
CUL1	cullin 1	GeneID:100524037,Genbank:XM_021063586.1	2.30719	7.64e-09	Up
CUL4A	cullin 4A	GeneID:100517912,Genbank:XM_003131101.4	2.33296	4.5e-06	Up
CUL4B	cullin 4B	GeneID:100513454,Genbank:XM_013986357.2	0.466928	0.000666351	Down
CUL7	cullin 7	GeneID:100141398,Genbank:XM_021098732.1	0.214132	8.42e-09	Down
CUTC	cutC copper transporter	GeneID:100155162,Genbank:XM_021072322.1	2.67536	5.62e-10	Up
CWF19L2	CWF19 like 2, cell cycle control (S. pombe)	GeneID:100217380,Genbank:NM_001142831.1	0.437487	0.00760542	Down
CXCL10	C-X-C motif chemokine ligand 10	GeneID:494019,Genbank:NM_001008691.1	0.0328033	9.44e-16	Down
CXCL11	C-X-C motif chemokine ligand 11	GeneID:100169744,Genbank:XM_005666774.3	0.0889109	2.69e-06	Down
CXCL13	C-X-C motif chemokine ligand 13	GeneID:100524265,Genbank:XM_003129101.3	0.138095	0.00420812	Down
CXCL14	C-X-C motif chemokine ligand 14	GeneID:494467,Genbank:NM_001244128.1	0.139552	9.72e-27	Down
CXCL2	chemokine (C-X-C motif) ligand 2	GeneID:414904,Genbank:NM_001001861.2	0.138736	1.61e-12	Down
CXCL8	C-X-C motif chemokine ligand 8	GeneID:396880,Genbank:NM_213867.1	0.0864126	1.79e-07	Down
CXH4orf3	chromosome X C4orf3 homolog	GeneID:110255263,Genbank:XM_021080137.1	0.475427	0.00011245	Down
CXXC5	CXXC finger protein 5	GeneID:100524854,Genbank:XM_021084872.1	6.09915	3.78e-09	Up
CYBA	cytochrome b-245, alpha polypeptide	GeneID:397507,Genbank:NM_214267.1	0.452441	1.11e-12	Down
CYBRD1	cytochrome b reductase 1	GeneID:100144591,Genbank:XM_005671928.3	0.448602	0.0218017	Down
CYP11A1	cytochrome P450, family 11, subfamily A, polypeptide 1	GeneID:403329,Genbank:XM_021098320.1	0.0916543	0.0119733	Down
CYP1A1	cytochrome P450 1A1	GeneID:403103,Genbank:XM_021098317.1	11.7164	3.08e-29	Up
CYP26A1	cytochrome P450, family 26, subfamily A, polypeptide 1	GeneID:100124374,Genbank:XM_021071775.1	4.83623	0.00460086	Up
CYP39A1	cytochrome P450, family 39, subfamily A, polypeptide 1	GeneID:100113410,Genbank:NM_001101027.1	0.472707	2.01e-15	Down
CYP4F55	cytochrome P450, family 4, subfamily F, polypeptide 55	GeneID:100620559,Genbank:XM_021079753.1	0.276762	2.48e-10	Down
CYP51	cytochrome P450, family 51, subfamily A, polypeptide 1	GeneID:403334,Genbank:XM_005667583.3	0.364916	4.76e-19	Down
CYR61	cysteine rich angiogenic inducer 61	GeneID:100153791,Genbank:XM_001927740.5	0.170286	6.91e-05	Down
CYS1	cystin 1	GeneID:110260059,Genbank:XM_021087851.1	2.75139	6.37e-05	Up
CYSLTR1	cysteinyl leukotriene receptor 1	GeneID:397242,Genbank:XM_021079501.1	0.0309658	0.00242902	Down
CYTH1	cytohesin 1	GeneID:100515446,Genbank:XM_013989851.2	2.85918	7.02e-05	Up
DAB2	DAB2, clathrin adaptor protein	GeneID:100519746,Genbank:XM_021076650.1	0.346078	1.83e-05	Down
DACT3	dishevelled binding antagonist of beta catenin 3	GeneID:100622612,Genbank:XM_003355955.4	0.434756	0.0120124	Down
DAP	death associated protein	GeneID:100523520,Genbank:XM_003134178.5	0.383841	2.81e-15	Down
DAPK2	death associated protein kinase 2	GeneID:100155578,Genbank:XM_021093314.1	0.345113	0.000642173	Down
DAPK3	death associated protein kinase 3	GeneID:100624415,Genbank:XM_021084109.1	0.445778	5.07e-08	Down
DAPP1	dual adaptor of phosphotyrosine and 3-phosphoinositides 1	GeneID:100525936,Genbank:XM_013979010.2	2.74784	0.000135303	Up
DARS2	aspartyl-tRNA synthetase 2, mitochondrial	GeneID:100624574,Genbank:XM_021063655.1	2.43501	2.71e-05	Up
DAW1	dynein assembly factor with WD repeats 1	GeneID:100515511,Genbank:XM_005672265.3	0.402723	0.0221547	Down
DAZAP1	DAZ associated protein 1	GeneID:100625005,Genbank:XM_005661387.2	2.35439	1.24e-20	Up
DBF4B	DBF4 zinc finger B	GeneID:100737001,Genbank:XM_021066860.1	3.20267	1.53e-09	Up
DCAF4	DDB1 and CUL4 associated factor 4	GeneID:100155352,Genbank:XM_001928868.4	2.22437	3.75e-06	Up
DCBLD1	discoidin, CUB and LCCL domain containing 1	GeneID:100156679,Genbank:XM_005654388.3	3.77366	8.26e-19	Up
DCDC2	doublecortin domain containing 2	GeneID:100153025,Genbank:XM_013977473.2	0.344327	1.33e-09	Down
DCLK1	doublecortin like kinase 1	GeneID:100623824,Genbank:XM_021065211.1	0.446866	9.89e-05	Down
DCLRE1B	DNA cross-link repair 1B	GeneID:100516672,Genbank:XM_003125837.4	2.3294	0.000328938	Up
DCLRE1C	DNA cross-link repair 1C	GeneID:100512855,Genbank:XM_021063988.1	2.31145	0.0138556	Up
DCN	decorin	GeneID:396957,Genbank:NM_213920.1	0.28129	1.42e-06	Down
DCP1B	decapping mRNA 1B	GeneID:100620800,Genbank:XM_013997915.2	0.265142	9.64e-09	Down
DCTN5	dynactin subunit 5	GeneID:100524641,Genbank:XM_021086466.1	2.98195	1.02e-13	Up
DCTN6	dynactin subunit 6	GeneID:100312966,Genbank:NM_001167644.1	2.16472	0.000109432	Up
DCTPP1	dCTP pyrophosphatase 1	GeneID:100621901,Genbank:XM_003354540.4	6.44344	3.66e-10	Up
DCUN1D5	defective in cullin neddylation 1 domain containing 5	GeneID:100522200,Genbank:XM_021062715.1	2.36568	6.31e-12	Up
DCX	doublecortin	GeneID:100523160,Genbank:XM_013986335.2	0.376008	0.000148488	Down
DDHD2	DDHD domain containing 2	GeneID:100156104,Genbank:XM_005671773.3	0.446231	1.29e-07	Down
DDIAS	DNA damage induced apoptosis suppressor	GeneID:100517842,Genbank:XM_003129716.6	3.43297	9.02e-14	Up
DDIT3	DNA damage inducible transcript 3	GeneID:100240743,Genbank:XM_005674378.2	5.3929	0.000861473	Up
DDIT4	DNA damage inducible transcript 4	GeneID:100153821,Genbank:NM_001243452.1	2.1678	0.0171228	Up
DDIT4L	DNA damage inducible transcript 4 like	GeneID:100525762,Genbank:XM_013979005.2	0.34896	0.0175203	Down
DDX18	DEAD-box helicase 18	GeneID:100153560,Genbank:XM_005654164.3	4.2172	1.51e-27	Up
DDX19B	DEAD-box helicase 19B	GeneID:100524746,Genbank:XM_003126872.4	2.32002	1.02e-09	Up
DDX20	DEAD-box helicase 20	GeneID:100152786,Genbank:XM_021090025.1	2.68069	2.45e-08	Up
DDX27	DEAD-box helicase 27	GeneID:100625841,Genbank:XM_021077494.1	2.10898	1.38e-09	Up
DDX28	DEAD-box helicase 28	GeneID:100621490,Genbank:XM_003355776.4	2.36067	8.98e-10	Up
DDX31	DEAD-box helicase 31	GeneID:100513393,Genbank:XM_003122262.5	2.87568	9.13e-13	Up
DDX4	DEAD-box helicase 4	GeneID:431672,Genbank:XM_021076578.1	32.867	0.00180962	Up
DDX42	DEAD-box helicase 42	GeneID:100512557,Genbank:XM_021066770.1	3.826	9.17e-19	Up
DDX47	DEAD-box helicase 47	GeneID:100621702,Genbank:XM_021092327.1	2.41283	5.96e-22	Up
DDX49	DEAD-box helicase 49	GeneID:100526038,Genbank:XM_003123539.4	2.1192	1.47e-14	Up
DDX5	DEAD-box helicase 5	GeneID:102158045,Genbank:XM_021066761.1	2.82755	8.14e-56	Up
DDX51	DEAD-box helicase 51	GeneID:100512865,Genbank:XM_021072707.1	2.30273	2.79e-06	Up
DDX52	DExD-box helicase 52	GeneID:100623826,Genbank:XM_013989946.2	2.79023	6.32e-11	Up
DDX55	DEAD-box helicase 55	GeneID:100157342,Genbank:XM_003359086.4	2.21284	1.64e-09	Up
DDX56	DEAD-box helicase 56	GeneID:100513388,Genbank:NM_001244543.1	2.25639	2.78e-12	Up
DDX58	DExD/H-box helicase 58	GeneID:396723,Genbank:XM_021064058.1	0.337826	0.000228117	Down
DDX59	DEAD-box helicase 59	GeneID:100621580,Genbank:XM_005653799.3	2.56201	5.42e-08	Up
DDX60	DExD/H-box helicase 60	GeneID:100158037,Genbank:XM_021072214.1	0.0710351	6.66e-26	Down
DEFB1	defensin, beta 1	GeneID:396819,Genbank:NM_213838.1	0.417367	0.000512949	Down
DENND1C	DENN domain containing 1C	GeneID:100737024,Genbank:XM_003480816.4	0.424619	0.0154494	Down
DENND2D	DENN domain containing 2D	GeneID:100157652,Genbank:XM_005663560.3	2.27513	0.000633976	Up
DENND6B	DENN domain containing 6B	GeneID:110260604,Genbank:XM_021091320.1	0.307671	1.68e-06	Down
DEPTOR	DEP domain containing MTOR interacting protein	GeneID:100157658,Genbank:XM_021090558.1	0.171976	8.19e-05	Down
DERA	deoxyribose-phosphate aldolase	GeneID:100153841,Genbank:XM_005664048.3	2.6832	7.65e-10	Up
DERL2	derlin 2	GeneID:110256099,Genbank:XM_021067723.1	2.08472	2.91e-19	Up
DERL3	derlin 3	GeneID:100155947,Genbank:XM_005670904.3	0.332802	0.00849143	Down
DESI2	desumoylating isopeptidase 2	GeneID:100037270,Genbank:XM_013980076.2	2.8328	7.22e-08	Up
DFFB	DNA fragmentation factor subunit beta	GeneID:100513357,Genbank:XM_021095232.1	2.07778	0.0129755	Up
DFNA5	DFNA5, deafness associated tumor suppressor	GeneID:100522585,Genbank:XM_021078675.1	2.12684	1.53e-05	Up
DGCR8	DGCR8, microprocessor complex subunit	GeneID:100616094,Genbank:NM_001206919.1	4.32927	2.46e-05	Up
DGKB	diacylglycerol kinase beta	GeneID:100625799,Genbank:XM_021102444.1	0.237034	9.45e-05	Down
DHFR	dihydrofolate reductase	GeneID:100525912,Genbank:XM_021079627.1	2.28377	5.29e-09	Up
DHRS11	dehydrogenase/reductase 11	GeneID:100513307,Genbank:NM_001244532.1	3.42273	0.0013177	Up
DHTKD1	dehydrogenase E1 and transketolase domain containing 1	GeneID:102166829,Genbank:XM_021064993.1	0.483415	0.000384493	Down
DHX15	DEAH-box helicase 15	GeneID:100517041,Genbank:NM_001252212.1	2.04094	5.8e-13	Up
DHX16	DEAH-box helicase 16	GeneID:100144456,Genbank:XM_021097924.1	2.47172	0.000739432	Up
DHX33	DEAH-box helicase 33	GeneID:110256102,Genbank:XM_021067729.1	5.68985	4.51e-20	Up
DHX35	DEAH-box helicase 35	GeneID:100154906,Genbank:XM_005672936.3	3.23759	9.33e-09	Up
DHX40	DEAH-box helicase 40	GeneID:100519272,Genbank:XM_005668994.3	0.44931	0.000346725	Down
DHX58	DExH-box helicase 58	GeneID:100524520,Genbank:XM_005668815.3	0.0822651	5.03e-20	Down
DIABLO	diablo IAP-binding mitochondrial protein	GeneID:100155744,Genbank:NM_001190216.1	2.92203	2.45e-17	Up
DIAPH2	diaphanous related formin 2	GeneID:100155257,Genbank:XM_021080479.1	0.193382	5.73e-46	Down
DICER1	dicer 1, ribonuclease III	GeneID:100505387,Genbank:XM_021098178.1	2.10313	0.0142275	Up
DIMT1	DIM1 dimethyladenosine transferase 1 homolog	GeneID:100625553,Genbank:XM_021076560.1	2.50393	2.71e-14	Up
DIRAS1	DIRAS family GTPase 1	GeneID:100517263,Genbank:XM_021084177.1	3.70484	0.0179429	Up
DIS3	DIS3 homolog, exosome endoribonuclease and 3'-5' exoribonuclease	GeneID:100521470,Genbank:XM_003131019.5	2.18872	0.00412156	Up
DISP1	dispatched RND transporter family member 1	GeneID:106505093,Genbank:XM_021064356.1	2.87357	3.43e-05	Up
DISP2	dispatched RND transporter family member 2	GeneID:100156025,Genbank:XM_005659749.3	2.46168	0.000102935	Up
DKC1	dyskerin pseudouridine synthase 1	GeneID:100216430,Genbank:NM_001142668.1	4.27046	3.32e-60	Up
DKK3	dickkopf WNT signaling pathway inhibitor 3	GeneID:664653,Genbank:XM_021082083.1	0.13532	6.58e-102	Down
DKK4	dickkopf WNT signaling pathway inhibitor 4	GeneID:106508176,Genbank:XM_021077993.1	0.154842	0.00232964	Down
DLG1	discs large MAGUK scaffold protein 1	GeneID:100157729,Genbank:XM_021070096.1	0.436085	4.62e-17	Down
DLG5	discs large MAGUK scaffold protein 5	GeneID:100523285,Genbank:XM_021074240.1	2.13262	4.61e-06	Up
DLL3	delta like canonical Notch ligand 3	GeneID:100520433,Genbank:XM_013988565.2	3.01393	0.00310559	Up
DLX1	distal-less homeobox 1	GeneID:100522648,Genbank:XM_003359562.4	2.87834	0.000195331	Up
DMTF1	cyclin D binding myb like transcription factor 1	GeneID:100521327,Genbank:XM_021063471.1	0.499814	0.000200548	Down
DMWD	dystrophia myotonica, WD repeat containing	GeneID:106508742,Genbank:XM_021094582.1	2.63607	5.49e-09	Up
DMXL1	Dmx like 1	GeneID:100523116,Genbank:XM_021084664.1	0.185433	2.52e-30	Down
DMXL2	Dmx like 2	GeneID:100155516,Genbank:XM_021095420.1	0.400931	0.000320656	Down
DNA2	DNA replication helicase/nuclease 2	GeneID:100153906,Genbank:XM_021072449.1	2.18704	7.33e-06	Up
DNAAF2	dynein axonemal assembly factor 2	GeneID:100521173,Genbank:XM_003121803.5	3.37085	6.39e-22	Up
DNAAF4	dynein axonemal assembly factor 4	GeneID:100513251,Genbank:XM_021094959.1	0.371624	0.000742217	Down
DNAH10	dynein axonemal heavy chain 10	GeneID:100157315,Genbank:XM_021072222.1	0.215886	3.64e-06	Down
DNAH12	dynein axonemal heavy chain 12	GeneID:100513566,Genbank:XM_021069807.1	0.276715	2.29e-14	Down
DNAH3	dynein axonemal heavy chain 3	GeneID:100738073,Genbank:XM_021086503.1	0.289285	0.000230376	Down
DNAH5	dynein axonemal heavy chain 5	GeneID:100623921,Genbank:XM_021076646.1	0.379768	0.00301473	Down
DNAH6	dynein axonemal heavy chain 6	GeneID:100524798,Genbank:XM_021087305.1	0.451697	0.00425384	Down
DNAH7	dynein axonemal heavy chain 7	GeneID:100157866,Genbank:XM_021075816.1	0.373383	0.0102684	Down
DNAJA1	DnaJ heat shock protein family (Hsp40) member A1	GeneID:100512008,Genbank:XM_021063987.1	2.3687	0.000182442	Up
DNAJA3	DnaJ heat shock protein family (Hsp40) member A3	GeneID:100624182,Genbank:XM_003354626.4	2.65216	1.57e-08	Up
DNAJB1	DnaJ heat shock protein family (Hsp40) member B1	GeneID:396741,Genbank:NM_001244430.1	2.25619	0.0144892	Up
DNAJB11	DnaJ heat shock protein family (Hsp40) member B11	GeneID:100152894,Genbank:XM_005652361.3	2.59914	9e-07	Up
DNAJB14	DnaJ heat shock protein family (Hsp40) member B14	GeneID:100511887,Genbank:XM_021101721.1	2.31608	6.34e-06	Up
DNAJB4	DnaJ heat shock protein family (Hsp40) member B4	GeneID:100525703,Genbank:XM_021096446.1	0.197145	2.95e-20	Down
DNAJB6	DnaJ heat shock protein family (Hsp40) member B6	GeneID:100525669,Genbank:XM_021079274.1	2.13887	0.000428666	Up
DNAJC10	DnaJ heat shock protein family (Hsp40) member C10	GeneID:100523288,Genbank:XM_021076312.1	0.460284	0.000498586	Down
DNAJC11	DnaJ heat shock protein family (Hsp40) member C11	GeneID:100518845,Genbank:XM_021095266.1	2.91084	7.62e-26	Up
DNAJC13	DnaJ heat shock protein family (Hsp40) member C13	GeneID:100152107,Genbank:XM_021069457.1	0.399049	1.06e-08	Down
DNAJC7	DnaJ heat shock protein family (Hsp40) member C7	GeneID:100524895,Genbank:XM_003131409.5	2.08466	0.00760103	Up
DNAJC8	DnaJ heat shock protein family (Hsp40) member C8	GeneID:100621067,Genbank:XM_003356239.4	2.09259	8.6e-13	Up
DNAJC9	DnaJ heat shock protein family (Hsp40) member C9	GeneID:100739807,Genbank:XM_003483498.4	2.9687	6.37e-05	Up
DND1	DND microRNA-mediated repression inhibitor 1	GeneID:100520423,Genbank:XM_003124043.4	4.22128	0.00369108	Up
DNER	delta/notch like EGF repeat containing	GeneID:100518938,Genbank:XM_021076495.1	0.340454	0.000527685	Down
DNHD1	dynein heavy chain domain 1	GeneID:100518441,Genbank:XM_021062338.1	0.348863	3.09e-10	Down
DNM1	dynamin 1	GeneID:100153921,Genbank:XM_005660471.3	0.304908	1.51e-10	Down
DNMT3B	DNA methyltransferase 3 beta	GeneID:100302109,Genbank:XM_021077254.1	3.48752	1.59e-05	Up
DNPH1	2'-deoxynucleoside 5'-phosphate N-hydrolase 1	GeneID:100157902,Genbank:XM_021098744.1	3.27441	1.42e-10	Up
DOCK11	dedicator of cytokinesis 11	GeneID:100518944,Genbank:XM_021080484.1	0.117171	7.42e-06	Down
DOCK2	dedicator of cytokinesis 2	GeneID:100512021,Genbank:XM_021076635.1	0.188512	0.00016593	Down
DOCK4	dedicator of cytokinesis 4	GeneID:100520706,Genbank:XM_021079277.1	0.38575	1.15e-21	Down
DOCK5	dedicator of cytokinesis 5	GeneID:100510985,Genbank:XM_021073736.1	0.451996	0.00573681	Down
DOCK7	dedicator of cytokinesis 7	GeneID:100522877,Genbank:XM_021096552.1	0.398135	3.67e-10	Down
DOK1	docking protein 1	GeneID:100233179,Genbank:NM_001143705.2	4.95499	3.24e-09	Up
DOK6	docking protein 6	GeneID:100517871,Genbank:XM_021099328.1	0.186354	4.16e-12	Down
DOK7	docking protein 7	GeneID:100736823,Genbank:XM_021100945.1	3.57613	0.00647489	Up
DOLK	dolichol kinase	GeneID:100152320,Genbank:XM_001928919.5	2.66354	0.00163719	Up
DOLPP1	dolichyldiphosphatase 1	GeneID:100516660,Genbank:XM_003122214.5	2.64626	6.64e-11	Up
DPF1	double PHD fingers 1	GeneID:100625938,Genbank:XM_021094336.1	4.11124	0.00194644	Up
DPH2	DPH2 homolog	GeneID:100736914,Genbank:XM_021096833.1	4.28773	2.05e-09	Up
DPM1	dolichyl-phosphate mannosyltransferase subunit 1, catalytic	GeneID:100124379,Genbank:XM_013985457.2	2.06484	0.000409498	Up
DPP4	dipeptidyl peptidase 4	GeneID:397492,Genbank:NM_214257.1	0.221776	4.28e-15	Down
DPYD	dihydropyrimidine dehydrogenase	GeneID:397109,Genbank:NM_214044.2	0.420546	8.79e-09	Down
DPYSL2	dihydropyrimidinase like 2	GeneID:100151886,Genbank:XM_001927801.6	0.458961	0.00381061	Down
DRAM1	DNA damage regulated autophagy modulator 1	GeneID:100462750,Genbank:NM_001190286.1	0.257511	0.00514936	Down
DRAM2	DNA damage regulated autophagy modulator 2	GeneID:100158051,Genbank:XM_005663559.3	2.32688	1.22e-10	Up
DRAXIN	dorsal inhibitory axon guidance protein	GeneID:100524629,Genbank:XM_021095333.1	0.0727546	7.18e-09	Down
DRD1	dopamine receptor D1	GeneID:100144487,Genbank:XM_021076520.1	0.294871	0.000466367	Down
DRD2	dopamine receptor D2	GeneID:100624857,Genbank:XM_021102112.1	24.0007	0.00436474	Up
DRG1	developmentally regulated GTP binding protein 1	GeneID:100157976,Genbank:XM_001927253.5	3.64172	1.7e-57	Up
DSC2	desmocollin 2	GeneID:100623651,Genbank:XM_021096210.1	0.320234	1.24e-05	Down
DSC3	desmocollin 3	GeneID:100623437,Genbank:XM_021096206.1	0.317639	6.6e-14	Down
DSCC1	DNA replication and sister chromatid cohesion 1	GeneID:100156441,Genbank:XM_021090559.1	5.9541	5.8e-12	Up
DSEL	dermatan sulfate epimerase-like	GeneID:110261618,Genbank:XM_021099385.1	0.432027	0.00843618	Down
DSG3	desmoglein 3	GeneID:100625733,Genbank:XM_003356391.4	0.177156	0.000134686	Down
DSN1	DSN1 homolog, MIS12 kinetochore complex component	GeneID:100152867,Genbank:XM_005672914.3	2.51719	5.39e-16	Up
DST	dystonin	GeneID:100152205,Genbank:XM_021098565.1	0.451657	3.69e-09	Down
DTL	denticleless E3 ubiquitin protein ligase homolog	GeneID:100525066,Genbank:XM_013979970.2	2.49295	0.00182419	Up
DTNA	dystrobrevin alpha	GeneID:100627907,Genbank:XM_021096252.1	0.342369	2.49e-08	Down
DTX3L	deltex E3 ubiquitin ligase 3L	GeneID:100520459,Genbank:XM_021070271.1	0.490498	0.000285379	Down
DTYMK	deoxythymidylate kinase	GeneID:110257191,Genbank:XM_021076414.1	2.10506	3.2e-10	Up
DUOX1	dual oxidase 1	GeneID:397177,Genbank:NM_214096.2	2.03413	2.45e-06	Up
DUS2	dihydrouridine synthase 2	GeneID:100621573,Genbank:XM_005655778.3	2.05595	0.000757377	Up
DUS4L	dihydrouridine synthase 4 like	GeneID:100623288,Genbank:XM_021102600.1	3.29274	9.53e-18	Up
DUSP1	dual specificity phosphatase 1	GeneID:100522469,Genbank:XM_021076556.1	0.26898	9.92e-06	Down
DUSP10	dual specificity phosphatase 10	GeneID:100517416,Genbank:XM_003130510.5	0.466947	8.19e-06	Down
DYNC2H1	dynein cytoplasmic 2 heavy chain 1	GeneID:100624195,Genbank:XM_021062717.1	0.309756	8.01e-13	Down
DYNLL1	dynein light chain LC8-type 1	GeneID:100157773,Genbank:NM_001195114.2	2.83764	6.48e-46	Up
DYNLRB1	dynein light chain roadblock-type 1	GeneID:100156707,Genbank:XM_013985284.2	2.67183	6.43e-13	Up
DYNLT3	dynein light chain Tctex-type 3	GeneID:100525320,Genbank:XM_003135008.4	0.39541	3.73e-10	Down
DYRK2	dual specificity tyrosine phosphorylation regulated kinase 2	GeneID:100515779,Genbank:XM_021091961.1	0.499855	5.09e-13	Down
DYRK3	dual specificity tyrosine phosphorylation regulated kinase 3	GeneID:100739107,Genbank:XM_021063317.1	0.36811	4.42e-17	Down
DZANK1	double zinc ribbon and ankyrin repeat domains 1	GeneID:100511052,Genbank:XM_021078190.1	0.152694	1.27e-06	Down
E2F2	E2F transcription factor 2	GeneID:110261113,Genbank:XM_021095527.1	3.27013	3.54e-09	Up
E2F4	E2F transcription factor 4	GeneID:100522677,Genbank:XM_003126933.6	2.72358	6.95e-20	Up
E2F5	E2F transcription factor 5	GeneID:100157957,Genbank:XM_005662996.3	2.04346	1.6e-09	Up
E2F6	E2F transcription factor 6	GeneID:100737827,Genbank:XM_005655271.3	3.82159	9.47e-16	Up
E2F8	E2F transcription factor 8	GeneID:100522785,Genbank:XM_003122925.6	2.10263	1.69e-08	Up
EAPP	E2F associated phosphoprotein	GeneID:100153549,Genbank:XM_001928370.5	2.10677	1.36e-07	Up
EBF4	early B-cell factor 4	GeneID:100523648,Genbank:XM_021077750.1	0.245494	5.66e-13	Down
EBNA1BP2	EBNA1 binding protein 2	GeneID:100520256,Genbank:XM_003128081.4	3.11375	1.6e-16	Up
ECD	ecdysoneless cell cycle regulator	GeneID:100157830,Genbank:XM_005671096.3	2.55398	1.76e-20	Up
ECE1	endothelin converting enzyme 1	GeneID:397446,Genbank:XM_021097679.1	0.406129	5.44e-26	Down
ECE2	endothelin converting enzyme 2	GeneID:100627224,Genbank:XM_003358718.4	2.56639	0.00188948	Up
ECI2	enoyl-CoA delta isomerase 2	GeneID:100134957,Genbank:XM_021097870.1	2.34622	6.14e-10	Up
EDAR	ectodysplasin A receptor	GeneID:100526213,Genbank:XM_013995872.2	5.32926	0.00506735	Up
EDC3	enhancer of mRNA decapping 3	GeneID:100156966,Genbank:XM_001927872.4	2.05241	2.19e-08	Up
EDEM1	ER degradation enhancing alpha-mannosidase like protein 1	GeneID:100738285,Genbank:XM_021069285.1	0.436389	0.00398888	Down
EDN1	endothelin 1	GeneID:396915,Genbank:NM_213882.1	0.486299	0.00137247	Down
EDNRB	endothelin receptor type B	GeneID:414911,Genbank:XM_005668476.3	0.264975	7.08e-26	Down
EEA1	early endosome antigen 1	GeneID:100153403,Genbank:XM_021091260.1	0.0424697	2.19e-83	Down
EEF1AKMT3	EEF1A lysine methyltransferase 3	GeneID:100625070,Genbank:XM_021091900.1	0.22547	7.83e-35	Down
EEF1E1	eukaryotic translation elongation factor 1 epsilon 1	GeneID:100155141,Genbank:XM_021098043.1	2.73116	6.1e-23	Up
EEF1G	eukaryotic translation elongation factor 1 gamma	GeneID:397022,Genbank:XM_005660798.3	0.464533	1.07e-11	Down
EEF2	eukaryotic translation elongation factor 2	GeneID:100624328,Genbank:XM_003354002.5	0.272336	2.06e-25	Down
EEF2K	eukaryotic elongation factor 2 kinase	GeneID:100523723,Genbank:XM_003124551.6	3.28281	1.59e-08	Up
EEFSEC	eukaryotic elongation factor, selenocysteine-tRNA specific	GeneID:100157361,Genbank:XM_021069440.1	2.27588	5.5e-07	Up
EFEMP2	EGF containing fibulin like extracellular matrix protein 2	GeneID:100526031,Genbank:XM_005660679.3	0.366345	5.79e-13	Down
EFHC1	EF-hand domain containing 1	GeneID:100152550,Genbank:XM_001928760.6	0.399338	0.000103401	Down
EFHD1	EF-hand domain family member D1	GeneID:100153398,Genbank:XM_001925385.7	0.348893	1.56e-07	Down
EFL1	elongation factor like GTPase 1	GeneID:100155652,Genbank:XM_021098870.1	2.19292	1e-10	Up
EFNA2	ephrin A2	GeneID:100512036,Genbank:XM_005661390.3	3.79431	3.86e-06	Up
EFNB1	ephrin B1	GeneID:100624619,Genbank:XM_021079969.1	0.426283	5.18e-15	Down
EFR3A	EFR3 homolog A	GeneID:100627646,Genbank:XM_021088901.1	0.44012	2.83e-20	Down
EFR3B	EFR3 homolog B	GeneID:100621843,Genbank:XM_021087771.1	0.173188	1.47e-06	Down
EGFL8	EGF like domain multiple 8	GeneID:100144521,Genbank:XM_013977651.2	0.265866	0.00868752	Down
EI24	EI24, autophagy associated transmembrane protein	GeneID:100511341,Genbank:XM_003130045.4	2.24052	2.84e-08	Up
EIF1AD	eukaryotic translation initiation factor 1A domain containing	GeneID:100623051,Genbank:XM_003353773.4	3.02686	1.26e-16	Up
EIF2A	eukaryotic translation initiation factor 2A	GeneID:100622221,Genbank:XM_021069600.1	0.34344	1.22e-22	Down
EIF2AK1	eukaryotic translation initiation factor 2 alpha kinase 1	GeneID:100514518,Genbank:XM_021086085.1	2.27548	2.89e-05	Up
EIF2AK2	eukaryotic translation initiation factor 2 alpha kinase 2	GeneID:397588,Genbank:XM_021085862.1	0.170393	1.09e-06	Down
EIF2S1	eukaryotic translation initiation factor 2 subunit alpha	GeneID:100155472,Genbank:XM_001928339.4	2.10322	6.27e-17	Up
EIF3F	eukaryotic translation initiation factor 3 subunit F	GeneID:110255350,Genbank:XM_021062272.1	0.490204	1.61e-12	Down
EIF3G	eukaryotic translation initiation factor 3 subunit G	GeneID:100516956,Genbank:XM_021083783.1	0.439239	5.24e-07	Down
EIF3J	eukaryotic translation initiation factor 3 subunit J	GeneID:100517070,Genbank:XM_003121533.6	3.64448	9.86e-21	Up
EIF3L	eukaryotic translation initiation factor 3 subunit L	GeneID:100515608,Genbank:XM_021091040.1	0.35366	3.98e-09	Down
EIF4A3	eukaryotic translation initiation factor 4A3	GeneID:100101926,Genbank:NM_001100193.1	2.98666	2.79e-23	Up
EIF4E3	eukaryotic translation initiation factor 4E family member 3	GeneID:100525891,Genbank:XM_021070855.1	2.02645	1.82e-05	Up
EIF4EBP3	eukaryotic translation initiation factor 4E binding protein 3	GeneID:100529254,Genbank:NM_001202520.1	8.10873	8.23e-14	Up
EIF4ENIF1	eukaryotic translation initiation factor 4E nuclear import factor 1	GeneID:100152730,Genbank:XM_021073985.1	2.02129	9.07e-09	Up
EIF4G3	eukaryotic translation initiation factor 4 gamma 3	GeneID:100516495,Genbank:XM_021097639.1	0.480321	9.29e-15	Down
EIF6	eukaryotic translation initiation factor 6	GeneID:100627301,Genbank:XM_021077274.1	2.47101	0.000100257	Up
ELAC2	elaC ribonuclease Z 2	GeneID:100520804,Genbank:NM_001243216.1	4.02194	5.7e-19	Up
ELF1	E74 like ETS transcription factor 1	GeneID:100512366,Genbank:XM_021065635.1	2.88345	2.38e-05	Up
ELL3	elongation factor for RNA polymerase II 3	GeneID:100156183,Genbank:XM_001928143.3	0.0904212	0.0204596	Down
ELMO3	engulfment and cell motility 3	GeneID:100522492,Genbank:XM_003126932.4	0.360627	9.35e-09	Down
ELOA	elongin A	GeneID:100620801,Genbank:XM_003356197.4	2.17163	5.03e-05	Up
ELOF1	elongation factor 1 homolog	GeneID:100519241,Genbank:XM_021083882.1	2.74307	5.22e-22	Up
ELOVL4	ELOVL fatty acid elongase 4	GeneID:100511670,Genbank:XM_021092107.1	2.09757	0.00629314	Up
ELP2	elongator acetyltransferase complex subunit 2	GeneID:100621519,Genbank:XM_003356413.4	6.75288	8.86e-65	Up
ELP3	elongator acetyltransferase complex subunit 3	GeneID:102167101,Genbank:XM_021072278.1	2.87533	6.15e-08	Up
ELP5	elongator acetyltransferase complex subunit 5	GeneID:100739487,Genbank:XM_003131929.4	2.11862	3.71e-06	Up
ELP6	elongator acetyltransferase complex subunit 6	GeneID:100154579,Genbank:XM_003358419.4	2.51734	9.03e-05	Up
EMC4	ER membrane protein complex subunit 4	GeneID:100153736,Genbank:NM_001243441.1	2.05262	2.14e-10	Up
EMC8	ER membrane protein complex subunit 8	GeneID:100737206,Genbank:XM_003481777.4	2.95814	2.84e-18	Up
EMCN	endomucin	GeneID:100628129,Genbank:XM_021100551.1	0.129919	0.00127422	Down
EMILIN2	elastin microfibril interfacer 2	GeneID:100522875,Genbank:XM_021096135.1	0.307163	0.000456735	Down
EMP2	epithelial membrane protein 2	GeneID:100739825,Genbank:XM_021086639.1	2.5097	6.32e-05	Up
EMX2	empty spiracles homeobox 2	GeneID:100152562,Genbank:XM_021073408.1	0.399116	3.76e-05	Down
ENAH	enabled homolog (Drosophila)	GeneID:100525245,Genbank:XM_021064410.1	0.307588	5.59e-27	Down
ENGASE	endo-beta-N-acetylglucosaminidase	GeneID:100620304,Genbank:XM_021066511.1	4.83098	4.86e-15	Up
ENKD1	enkurin domain containing 1	GeneID:100623472,Genbank:XM_021094095.1	0.303654	5.21e-15	Down
ENO2	enolase 2	GeneID:100157750,Genbank:XM_005652595.3	0.0603365	3.18e-18	Down
ENPP3	ectonucleotide pyrophosphatase/phosphodiesterase 3	GeneID:100621671,Genbank:XM_021087960.1	0.489592	0.00820822	Down
ENPP5	ectonucleotide pyrophosphatase/phosphodiesterase 5 (putative)	GeneID:100153376,Genbank:XM_005656228.3	0.433439	6.48e-12	Down
ENPP6	ectonucleotide pyrophosphatase/phosphodiesterase 6	GeneID:100152050,Genbank:XM_021074886.1	0.30596	1.39e-07	Down
ENSA	endosulfine alpha	GeneID:397361,Genbank:XM_021089895.1	2.21392	1.11e-08	Up
ENTPD3	ectonucleoside triphosphate diphosphohydrolase 3	GeneID:100623360,Genbank:XM_005669376.3	0.358562	4.01e-07	Down
ENY2	ENY2, transcription and export complex 2 subunit	GeneID:100153859,Genbank:NM_001243454.1	2.4907	1.37e-11	Up
EPB41	erythrocyte membrane protein band 4.1	GeneID:100515614,Genbank:XM_021095691.1	2.70763	1.59e-06	Up
EPB41L1	erythrocyte membrane protein band 4.1 like 1	GeneID:100156952,Genbank:XM_021078015.1	0.497757	4.58e-05	Down
EPB41L3	erythrocyte membrane protein band 4.1 like 3	GeneID:100520913,Genbank:XM_021096127.1	2.0464	0.0057084	Up
EPC1	enhancer of polycomb homolog 1	GeneID:100521573,Genbank:XM_021064807.1	3.90094	4.33e-11	Up
EPC2	enhancer of polycomb homolog 2	GeneID:100518870,Genbank:XM_021076083.1	2.27288	0.00549364	Up
EPHA2	EPH receptor A2	GeneID:100522873,Genbank:XM_005665037.3	3.53824	0.00364141	Up
EPHX2	epoxide hydrolase 2	GeneID:414425,Genbank:NM_001001641.1	0.4271	3.12e-05	Down
EPM2AIP1	EPM2A interacting protein 1	GeneID:100625707,Genbank:XM_005652390.3	0.109016	4.81e-14	Down
EPOP	elongin BC and polycomb repressive complex 2 associated protein	GeneID:110256018,Genbank:XM_021067069.1	10.6782	3.86e-08	Up
EPOR	erythropoietin receptor	GeneID:397554,Genbank:NM_214292.1	20.2267	0.00440034	Up
EPS15L1	epidermal growth factor receptor pathway substrate 15 like 1	GeneID:100514037,Genbank:XM_003123481.5	3.55788	1.57e-17	Up
EPSTI1	epithelial stromal interaction 1	GeneID:100625050,Genbank:XM_003482896.4	0.409042	2.08e-07	Down
ERAP1	endoplasmic reticulum aminopeptidase 1	GeneID:100523953,Genbank:XM_021085396.1	0.437974	3.33e-27	Down
ERAP2	endoplasmic reticulum aminopeptidase 2	GeneID:100525036,Genbank:XM_021085395.1	0.112507	0.00014159	Down
ERBB3	erb-b2 receptor tyrosine kinase 3	GeneID:100525045,Genbank:XM_021091799.1	0.356715	5.3e-10	Down
ERBB4	erb-b2 receptor tyrosine kinase 4	GeneID:100525789,Genbank:XM_021075968.1	0.112107	2.16e-07	Down
ERBIN	erbb2 interacting protein	GeneID:100511418,Genbank:XM_021076809.1	0.362009	1.09e-08	Down
ERCC3	ERCC excision repair 3, TFIIH core complex helicase subunit	GeneID:100517918,Genbank:XM_003133288.5	2.35899	0.000182895	Up
ERCC6	ERCC excision repair 6, chromatin remodeling factor	GeneID:106504057,Genbank:XM_021073703.1	2.19477	5.05e-05	Up
ERCC6L	ERCC excision repair 6 like, spindle assembly checkpoint helicase	GeneID:100622071,Genbank:XM_003360364.4	3.52673	4.29e-05	Up
ERH	enhancer of rudimentary homolog (Drosophila)	GeneID:100152505,Genbank:NM_001185163.1	2.68043	1.87e-10	Up
ERICH5	glutamate rich 5	GeneID:100739122,Genbank:XM_005655354.3	3.25905	0.00212777	Up
ERMP1	endoplasmic reticulum metallopeptidase 1	GeneID:100155278,Genbank:XM_001924217.5	0.471041	0.000873353	Down
ERN1	endoplasmic reticulum to nucleus signaling 1	GeneID:100510978,Genbank:XM_005668695.3	4.87463	0.000518903	Up
ERO1A	endoplasmic reticulum oxidoreductase 1 alpha	GeneID:100192435,Genbank:NM_001137627.1	0.148874	3.43e-12	Down
ERO1B	endoplasmic reticulum oxidoreductase 1 beta	GeneID:100154974,Genbank:XM_013981626.2	0.262374	9.32e-06	Down
ESM1	endothelial cell specific molecule 1	GeneID:100739671,Genbank:XM_013984771.2	8.43101	0.000152512	Up
ESR1	estrogen receptor 1	GeneID:397435,Genbank:XM_021083057.1	0.35745	0.00119447	Down
ESRP1	epithelial splicing regulatory protein 1	GeneID:100512961,Genbank:XM_021089092.1	2.81891	0.00642734	Up
ETNK1	ethanolamine kinase 1	GeneID:110260724,Genbank:XM_021092211.1	0.307767	1.93e-22	Down
ETNK2	ethanolamine kinase 2	GeneID:100622861,Genbank:XM_003357383.3	0.474503	6.61e-05	Down
ETV1	ETS variant 1	GeneID:100513560,Genbank:XM_021063401.1	0.444176	2.09e-11	Down
ETV5	ETS variant 5	GeneID:100623208,Genbank:XM_021068467.1	3.20771	0.000273079	Up
EVI5L	ecotropic viral integration site 5 like	GeneID:100519944,Genbank:XM_013994704.2	2.44455	4.83e-06	Up
EWSR1	EWS RNA binding protein 1	GeneID:100156911,Genbank:XM_021072000.1	2.17784	2.23e-25	Up
EXOC4	exocyst complex component 4	GeneID:106504059,Genbank:XM_021078821.1	0.287249	6.81e-24	Down
EXOC6	exocyst complex component 6	GeneID:102158067,Genbank:XM_021073792.1	3.20547	5.07e-09	Up
EXOC8	exocyst complex component 8	GeneID:102157932,Genbank:XM_005674519.3	2.40776	1.53e-08	Up
EXOSC1	exosome component 1	GeneID:100153550,Genbank:XM_001928803.6	2.66778	0.000132558	Up
EXOSC2	exosome component 2	GeneID:100523112,Genbank:XM_003122238.6	4.19961	3.03e-22	Up
EXOSC3	exosome component 3	GeneID:100152421,Genbank:XM_001929006.4	4.60542	3.82e-19	Up
EXOSC4	exosome component 4	GeneID:100511875,Genbank:XM_003125451.4	3.95897	6.97e-11	Up
EXOSC6	exosome component 6	GeneID:100737302,Genbank:XM_021093792.1	6.21656	4.34e-05	Up
EXOSC8	exosome component 8	GeneID:100157236,Genbank:XM_021065264.1	3.195	8.54e-12	Up
EXOSC9	exosome component 9	GeneID:100521809,Genbank:XM_005666896.3	2.32169	2.68e-09	Up
EXTL3	exostosin like glycosyltransferase 3	GeneID:100152703,Genbank:XM_021074090.1	0.453773	4.82e-14	Down
EYA1	EYA transcriptional coactivator and phosphatase 1	GeneID:100737938,Genbank:XM_021089240.1	0.331863	0.000826921	Down
F2	coagulation factor II, thrombin	GeneID:100144442,Genbank:XM_021076838.1	3.33605	0.00104294	Up
F3	coagulation factor III, tissue factor	GeneID:396677,Genbank:NM_213785.1	0.485316	0.00359528	Down
F8A1	coagulation factor VIII-associated 1	GeneID:100517628,Genbank:XM_003135522.6	3.8	7.82e-06	Up
FABP5	fatty acid binding protein 5	GeneID:574074,Genbank:NM_001039746.2	3.64587	9.25e-14	Up
FADD	Fas associated via death domain	GeneID:595129,Genbank:NM_001031797.1	5.86044	4.67e-08	Up
FADS2	fatty acid desaturase 2	GeneID:444997,Genbank:NM_001171750.1	0.455633	0.00180642	Down
FAF2	Fas associated factor family member 2	GeneID:100523721,Genbank:XM_003123660.4	2.25353	3.83e-08	Up
FAIM	Fas apoptotic inhibitory molecule	GeneID:100568454,Genbank:XM_021068458.1	3.91952	2.44e-06	Up
FAIM2	Fas apoptotic inhibitory molecule 2	GeneID:110255191,Genbank:XM_003126120.5	0.33622	5.36e-05	Down
FAM104A	family with sequence similarity 104 member A	GeneID:100518034,Genbank:XM_003131246.4	2.85302	3.54e-10	Up
FAM107B	family with sequence similarity 107 member B	GeneID:102160196,Genbank:XM_021064842.1	0.44624	2.39e-17	Down
FAM109A	family with sequence similarity 109 member A	GeneID:100156507,Genbank:XM_013982887.2	0.391224	0.000729537	Down
FAM111A	family with sequence similarity 111 member A	GeneID:100525029,Genbank:XM_021084702.1	0.465307	0.000198602	Down
FAM114A1	family with sequence similarity 114 member A1	GeneID:100525173,Genbank:XM_003128921.6	0.394633	3.86e-05	Down
FAM118A	family with sequence similarity 118 member A	GeneID:100739727,Genbank:XM_021091393.1	4.55813	9.98e-15	Up
FAM122A	family with sequence similarity 122A	GeneID:100512697,Genbank:XM_021085089.1	2.24808	2.84e-09	Up
FAM124A	family with sequence similarity 124 member A	GeneID:100152644,Genbank:XM_001925721.7	2.98741	0.000224965	Up
FAM131A	family with sequence similarity 131 member A	GeneID:100628136,Genbank:XM_005670026.3	0.302032	1.79e-06	Down
FAM136A	family with sequence similarity 136 member A	GeneID:100525693,Genbank:XM_003125051.6	3.06562	1.57e-14	Up
FAM13B	family with sequence similarity 13 member B	GeneID:100517813,Genbank:XM_021084803.1	2.64748	6.88e-05	Up
FAM155B	family with sequence similarity 155 member B	GeneID:100518049,Genbank:XM_021080042.1	4.21925	8.67e-13	Up
FAM167A	family with sequence similarity 167 member A	GeneID:102162353,Genbank:XM_021072831.1	0.383554	0.00409874	Down
FAM168A	family with sequence similarity 168 member A	GeneID:100513029,Genbank:XM_021062480.1	0.459741	3.71e-05	Down
FAM171B	family with sequence similarity 171 member B	GeneID:100525259,Genbank:XM_003133530.4	0.399528	5.79e-06	Down
FAM173B	family with sequence similarity 173 member B	GeneID:110257273,Genbank:XM_021076853.1	2.00886	0.00498403	Up
FAM177A1	family with sequence similarity 177 member A1	GeneID:100155589,Genbank:XM_005656298.3	0.265721	3.75e-11	Down
FAM193A	family with sequence similarity 193 member A	GeneID:100517173,Genbank:XM_021100934.1	2.41484	7.99e-13	Up
FAM199X	family with sequence similarity 199, X-linked	GeneID:100510996,Genbank:XM_003135275.6	0.42593	1.6e-08	Down
FAM20A	FAM20A, golgi associated secretory pathway pseudokinase	GeneID:100522273,Genbank:XM_021066715.1	2.29898	1.12e-16	Up
FAM210A	family with sequence similarity 210 member A	GeneID:100622095,Genbank:XM_021096018.1	2.50491	8.44e-06	Up
FAM212A	family with sequence similarity 212 member A	GeneID:100512437,Genbank:XM_003132213.6	5.60302	0.0107935	Up
FAM212B	family with sequence similarity 212 member B	GeneID:100153198,Genbank:XM_021090027.1	2.60482	0.00650962	Up
FAM213A	family with sequence similarity 213 member A	GeneID:100155717,Genbank:XM_005671140.2	0.460207	7.69e-15	Down
FAM213B	family with sequence similarity 213 member B	GeneID:100134955,Genbank:XM_013998922.2	0.37421	0.000343373	Down
FAM214A	family with sequence similarity 214 member A	GeneID:100153621,Genbank:XM_021095179.1	0.475454	0.000644865	Down
FAM216A	family with sequence similarity 216 member A	GeneID:100513180,Genbank:NM_001244441.1	2.27365	0.000869174	Up
FAM219B	family with sequence similarity 219 member B	GeneID:100155770,Genbank:XM_005666128.3	3.00301	6.46e-05	Up
FAM227A	family with sequence similarity 227 member A	GeneID:100736835,Genbank:XM_021093103.1	0.112709	5.67e-09	Down
FAM234B	family with sequence similarity 234 member B	GeneID:100514349,Genbank:XM_021091037.1	0.363646	1.35e-11	Down
FAM25A	family with sequence similarity 25 member A	GeneID:100155089,Genbank:XM_005671181.3	8.13228	1.69e-07	Up
FAM26F	family with sequence similarity 26 member F	GeneID:100158219,Genbank:NM_001258434.1	0.0587689	0.00223059	Down
FAM43A	family with sequence similarity 43 member A	GeneID:100523468,Genbank:XM_003132600.4	4.64069	4.32e-05	Up
FAM45A	family with sequence similarity 45 member A	GeneID:100155371,Genbank:XM_013983795.2	2.36831	1.06e-15	Up
FAM46A	family with sequence similarity 46 member A	GeneID:100156873,Genbank:XM_013992805.2	0.370414	1.47e-12	Down
FAM46B	family with sequence similarity 46 member B	GeneID:100511570,Genbank:XM_003127724.4	0.414246	3.31e-13	Down
FAM57A	family with sequence similarity 57 member A	GeneID:100524042,Genbank:XM_003131817.5	2.9467	1.16e-19	Up
FAM71F2	family with sequence similarity 71 member F2	GeneID:100520159,Genbank:XM_021078782.1	3.88638	0.0109851	Up
FAM78B	family with sequence similarity 78 member B	GeneID:100153010,Genbank:XM_021089485.1	0.445206	9.49e-10	Down
FAM83A	family with sequence similarity 83 member A	GeneID:100152159,Genbank:XM_001928753.4	3.34589	2.42e-05	Up
FAM83B	family with sequence similarity 83 member B	GeneID:100155972,Genbank:XM_001927561.5	0.454794	0.000106411	Down
FAM83G	family with sequence similarity 83 member G	GeneID:102165932,Genbank:XM_005654009.3	3.52433	2.06e-12	Up
FAM83H	family with sequence similarity 83 member H	GeneID:110260409,Genbank:XM_021090412.1	2.53586	5.8e-07	Up
FAM84A	family with sequence similarity 84 member A	GeneID:100518964,Genbank:XM_003125420.6	0.491523	4.7e-07	Down
FAM89A	family with sequence similarity 89 member A	GeneID:100156669,Genbank:XM_001924531.4	2.49963	3.61e-05	Up
FAM96B	family with sequence similarity 96 member B	GeneID:100627721,Genbank:XM_021094030.1	2.21183	7.56e-05	Up
FAM98A	family with sequence similarity 98 member A	GeneID:100511253,Genbank:XM_003125249.5	2.37136	1.5e-16	Up
FANCF	Fanconi anemia complementation group F	GeneID:100519701,Genbank:XM_005674558.3	2.06658	4.54e-09	Up
FANCI	Fanconi anemia complementation group I	GeneID:100156260,Genbank:XM_001926870.6	2.35513	3.99e-07	Up
FANCL	Fanconi anemia complementation group L	GeneID:100526164,Genbank:XM_021088212.1	2.86921	6.21e-10	Up
FARSA	phenylalanyl-tRNA synthetase alpha subunit	GeneID:100524304,Genbank:XM_003123337.4	3.54452	8.45e-10	Up
FARSB	phenylalanyl-tRNA synthetase beta subunit	GeneID:100524650,Genbank:XM_021074819.1	2.65107	2.48e-11	Up
FASN	fatty acid synthase	GeneID:397561,Genbank:NM_001099930.1	0.466166	1.3e-13	Down
FASTKD2	FAST kinase domains 2	GeneID:100517314,Genbank:XM_005672124.3	3.84275	1.53e-14	Up
FASTKD3	FAST kinase domains 3	GeneID:100516766,Genbank:XM_003134149.4	3.06183	5.05e-06	Up
FAT1	FAT atypical cadherin 1	GeneID:100154043,Genbank:NM_001190170.1	0.430215	4.1e-19	Down
FAT2	FAT atypical cadherin 2	GeneID:102161049,Genbank:XM_021076658.1	0.230971	0.00224197	Down
FAT4	FAT atypical cadherin 4	GeneID:100622618,Genbank:XM_021101611.1	0.116372	3.83e-54	Down
FAXC	failed axon connections homolog	GeneID:100626900,Genbank:XM_021090274.1	4.07016	0.00506886	Up
FAXDC2	fatty acid hydroxylase domain containing 2	GeneID:100525263,Genbank:XM_021076711.1	0.295432	0.00464742	Down
FBL	fibrillarin	GeneID:100626002,Genbank:XM_003355924.5	2.02343	2.41e-11	Up
FBLN7	fibulin 7	GeneID:102162371,Genbank:XM_005662277.3	0.0578622	0.00185972	Down
FBN1	fibrillin 1	GeneID:414836,Genbank:NM_001001771.1	0.302235	0.0130049	Down
FBXL14	F-box and leucine rich repeat protein 14	GeneID:102158589,Genbank:XM_021092497.1	3.50104	7.43e-05	Up
FBXL20	F-box and leucine rich repeat protein 20	GeneID:100517553,Genbank:XM_013979813.2	0.233803	9.25e-09	Down
FBXO10	F-box protein 10	GeneID:100624516,Genbank:XM_021066152.1	2.09506	0.00454195	Up
FBXO22	F-box protein 22	GeneID:100154262,Genbank:XM_021099008.1	2.07342	5.37e-10	Up
FBXO24	F-box protein 24	GeneID:100627436,Genbank:XM_021086233.1	0.434255	0.0225699	Down
FBXO30	F-box protein 30	GeneID:100519988,Genbank:XM_003121151.4	0.385543	4.99e-19	Down
FBXO31	F-box protein 31	GeneID:100512607,Genbank:XM_021093684.1	3.17487	1.44e-05	Up
FBXO32	F-box protein 32	GeneID:733657,Genbank:NM_001044588.1	0.147261	3.51e-18	Down
FBXO36	F-box protein 36	GeneID:100736632,Genbank:XM_021075100.1	0.16395	1.28e-06	Down
FBXO39	F-box protein 39	GeneID:106504168,Genbank:XM_013981237.2	0.159855	0.000102597	Down
FBXO41	F-box protein 41	GeneID:100517089,Genbank:XM_021087379.1	0.203061	0.000190148	Down
FBXO6	F-box protein 6	GeneID:100524148,Genbank:XM_021093352.1	2.22546	1.61e-08	Up
FBXW9	F-box and WD repeat domain containing 9	GeneID:100519242,Genbank:XM_013990609.2	0.332443	7.91e-09	Down
FCER2	Fc fragment of IgE receptor II	GeneID:100037942,Genbank:XM_021076301.1	3.16359	0.0231151	Up
FCF1	FCF1 rRNA-processing protein	GeneID:100524688,Genbank:XM_003128655.5	2.57711	9e-08	Up
FCGR3A	Fc fragment of IgG receptor IIIa	GeneID:397684,Genbank:XM_021088724.1	0.185718	1.64e-12	Down
FDFT1	farnesyl-diphosphate farnesyltransferase 1	GeneID:100312971,Genbank:NM_001167648.1	0.383895	2.22e-34	Down
FDXACB1	ferredoxin-fold anticodon binding domain containing 1	GeneID:100517048,Genbank:XM_003129851.4	3.0845	4.64e-08	Up
FEM1A	fem-1 homolog A	GeneID:100625091,Genbank:XM_021084041.1	4.23843	1.23e-40	Up
FEM1C	fem-1 homolog C	GeneID:100623242,Genbank:XM_021084648.1	0.380206	1e-16	Down
FEN1	flap structure-specific endonuclease 1	GeneID:100517749,Genbank:XM_003122627.5	2.2722	0.00110895	Up
FER1L5	fer-1 like family member 5	GeneID:100627869,Genbank:XM_021088398.1	0.0554001	0.0162353	Down
FGD6	FYVE, RhoGEF and PH domain containing 6	GeneID:100737604,Genbank:XM_013998063.2	0.26559	4.44e-45	Down
FGF1	fibroblast growth factor 1	GeneID:397497,Genbank:XM_013987618.2	7.25563	0.0224812	Up
FGF14	fibroblast growth factor 14	GeneID:100156844,Genbank:XM_021065381.1	0.433083	0.00100595	Down
FGF21	fibroblast growth factor 21	GeneID:100302504,Genbank:NM_001163410.1	26.3431	1.2e-05	Up
FGFBP1	fibroblast growth factor binding protein 1	GeneID:100511886,Genbank:XM_003128864.4	0.438707	1.85e-05	Down
FGFR1OP2	FGFR1 oncogene partner 2	GeneID:100157490,Genbank:XM_005664032.3	0.452255	1.81e-12	Down
FGFR2	fibroblast growth factor receptor 2	GeneID:396762,Genbank:NM_001099924.2	0.453625	0.000222868	Down
FGR	FGR proto-oncogene, Src family tyrosine kinase	GeneID:100513738,Genbank:XM_021095651.1	0.062589	1.48e-07	Down
FHDC1	FH2 domain containing 1	GeneID:100627497,Genbank:XM_021101499.1	2.32621	1.81e-07	Up
FHL1	four and a half LIM domains 1	GeneID:397667,Genbank:XM_005657915.2	2.90537	0.00332849	Up
FHL3	four and a half LIM domains 3	GeneID:396986,Genbank:XM_013999158.2	2.45563	2.8e-08	Up
FICD	FIC domain containing	GeneID:100621588,Genbank:XM_021073858.1	3.43965	0.00457493	Up
FIGNL1	fidgetin like 1	GeneID:100625562,Genbank:XM_005667897.2	5.10276	1.6e-08	Up
FILIP1L	filamin A interacting protein 1 like	GeneID:100157058,Genbank:XM_021071310.1	0.223084	1.51e-14	Down
FIZ1	FLT3 interacting zinc finger 1	GeneID:100621286,Genbank:XM_021095044.1	2.61839	0.00703129	Up
FKBP10	FK506 binding protein 10	GeneID:100511038,Genbank:NM_001243807.1	0.302012	4.31e-67	Down
FKBP15	FK506 binding protein 15	GeneID:100517260,Genbank:XM_021067627.1	2.1248	0.000447549	Up
FKBP4	FK506 binding protein 4	GeneID:100337672,Genbank:NM_001195337.2	3.18545	1.51e-24	Up
FKBP7	FK506 binding protein 7	GeneID:100144630,Genbank:XM_005657565.3	2.33027	0.0132173	Up
FKBP8	FK506 binding protein 8	GeneID:100521950,Genbank:XM_003123516.4	0.268737	3.29e-20	Down
FKBP9	FK506 binding protein 9	GeneID:100623924,Genbank:NM_001252232.1	0.30581	3.57e-26	Down
FKBPL	FK506 binding protein like	GeneID:100154784,Genbank:XM_021098042.1	3.00505	0.00141531	Up
FLT3	fms related tyrosine kinase 3	GeneID:100515445,Genbank:XM_021065521.1	0.273744	1.29e-08	Down
FMNL1	formin like 1	GeneID:100520585,Genbank:XM_013980875.2	2.42422	0.00743069	Up
FMNL2	formin like 2	GeneID:100518696,Genbank:XM_005671848.3	0.492075	0.00201423	Down
FMNL3	formin like 3	GeneID:102157898,Genbank:XM_021091615.1	0.455856	1.56e-07	Down
FN1	fibronectin 1	GeneID:397620,Genbank:XM_003133642.5	0.233137	5.48e-08	Down
FNDC3A	fibronectin type III domain containing 3A	GeneID:100620938,Genbank:XM_021065326.1	0.267194	1.6e-60	Down
FNDC7	fibronectin type III domain containing 7	GeneID:100155482,Genbank:XM_021090107.1	0.265897	0.00574426	Down
FNTA	farnesyltransferase, CAAX box, alpha	GeneID:100627556,Genbank:XM_021077538.1	2.12607	0.000503451	Up
FOLH1B	folate hydrolase 1B	GeneID:397677,Genbank:NM_214384.1	0.322907	0.00329622	Down
FOS	Fos proto-oncogene, AP-1 transcription factor subunit	GeneID:100144486,Genbank:NM_001123113.1	0.497044	0.00205223	Down
FOSL1	FOS like 1, AP-1 transcription factor subunit	GeneID:100525205,Genbank:XM_003122519.3	9.32448	7.27e-08	Up
FOXA1	forkhead box A1	GeneID:100156502,Genbank:XM_001929276.4	2.03894	0.0138931	Up
FOXA2	forkhead box A2	GeneID:100513828,Genbank:XM_005672754.3	4.37902	5.55e-14	Up
FOXC1	forkhead box C1	GeneID:102159047,Genbank:XM_005665529.3	5.46865	0.0018248	Up
FOXD2	forkhead box D2	GeneID:110261233,Genbank:XM_021096681.1	6.71681	4.31e-09	Up
FOXE1	forkhead box E1	GeneID:100157892,Genbank:XM_001925232.4	13.1288	0.000675607	Up
FOXI3	forkhead box I3	GeneID:100621571,Genbank:XM_021088419.1	3.26516	0.0149576	Up
FOXO4	forkhead box O4	GeneID:733705,Genbank:XM_003135172.4	0.287035	6.23e-11	Down
FOXRED2	FAD dependent oxidoreductase domain containing 2	GeneID:100513010,Genbank:XM_005663826.3	3.65795	4.52e-06	Up
FOXS1	forkhead box S1	GeneID:102167710,Genbank:XM_021077448.1	0.146331	1.07e-23	Down
FPGS	folylpolyglutamate synthase	GeneID:100736908,Genbank:XM_021069381.1	3.85814	2.59e-09	Up
FRK	fyn related Src family tyrosine kinase	GeneID:100157810,Genbank:XM_001925792.5	0.300883	4.05e-08	Down
FRMD4B	FERM domain containing 4B	GeneID:100524460,Genbank:XM_021069209.1	0.121027	7.91e-06	Down
FSCN1	fascin actin-bundling protein 1	GeneID:100286741,Genbank:NM_001146300.1	0.48586	2.43e-06	Down
FSD1L	fibronectin type III and SPRY domain containing 1 like	GeneID:100521765,Genbank:XM_003480570.4	0.343669	7.32e-09	Down
FST	follistatin	GeneID:445002,Genbank:NM_001003662.1	0.422545	0.00691573	Down
FSTL5	follistatin like 5	GeneID:100738432,Genbank:XM_021101310.1	0.142117	4.76e-05	Down
FTH1	ferritin heavy chain 1	GeneID:397030,Genbank:XM_005660803.3	0.23275	9.95e-67	Down
FTO	FTO, alpha-ketoglutarate dependent dioxygenase	GeneID:100127165,Genbank:NM_001112692.1	0.458325	0.00144377	Down
FTSJ1	FtsJ RNA methyltransferase homolog 1 (E. coli)	GeneID:100431100,Genbank:XM_021079435.1	3.38858	5.71e-31	Up
FTSJ3	FtsJ homolog 3	GeneID:100512190,Genbank:XM_013980850.2	5.4244	4.12e-41	Up
FUBP1	far upstream element binding protein 1	GeneID:100525995,Genbank:XM_013999331.2	0.338535	6.65e-11	Down
FUK	fucokinase	GeneID:100625448,Genbank:XM_021093807.1	0.416687	0.000526986	Down
FUS	FUS RNA binding protein	GeneID:100522185,Genbank:XM_013995581.2	3.58444	3.09e-10	Up
FXN	frataxin	GeneID:110255665,Genbank:XM_021064638.1	4.83982	2.05e-15	Up
FXR1	FMR1 autosomal homolog 1	GeneID:100525539,Genbank:XM_021071238.1	0.302482	4.8e-20	Down
FXYD3	FXYD domain containing ion transport regulator 3	GeneID:397413,Genbank:XM_005664469.3	0.253868	2.04e-05	Down
FXYD6	FXYD domain containing ion transport regulator 6	GeneID:102158732,Genbank:XM_005656632.3	0.188333	4.36e-57	Down
FYB	FYN binding protein	GeneID:100520112,Genbank:XM_021076648.1	0.112192	0.0122486	Down
FZD3	frizzled class receptor 3	GeneID:100153078,Genbank:XM_001928787.6	2.1371	4.64e-06	Up
FZD4	frizzled class receptor 4	GeneID:100520319,Genbank:XM_005667210.3	0.277512	1.65e-06	Down
FZD7	frizzled class receptor 7	GeneID:100513691,Genbank:XM_013984388.2	2.09708	0.00172601	Up
FZR1	fizzy and cell division cycle 20 related 1	GeneID:497234,Genbank:XM_021081965.1	2.35833	8.34e-05	Up
GAA	glucosidase alpha, acid	GeneID:100526132,Genbank:XM_021066505.1	0.402095	4.03e-14	Down
GABBR1	gamma-aminobutyric acid type B receptor subunit 1	GeneID:100141417,Genbank:XM_021097909.1	0.424921	0.000158435	Down
GABPB1	GA binding protein transcription factor beta subunit 1	GeneID:100157164,Genbank:XM_021095701.1	3.76727	2.79e-11	Up
GABRG1	gamma-aminobutyric acid type A receptor gamma1 subunit	GeneID:100517042,Genbank:XM_003128952.6	0.328105	3.36e-06	Down
GABRP	gamma-aminobutyric acid type A receptor pi subunit	GeneID:100525792,Genbank:XM_003134060.5	0.103555	1.4e-189	Down
GALNT15	polypeptide N-acetylgalactosaminyltransferase 15	GeneID:100157572,Genbank:XM_013981389.2	0.119924	9.41e-12	Down
GALNT3	polypeptide N-acetylgalactosaminyltransferase 3	GeneID:100515629,Genbank:XM_021075048.1	0.290985	8.92e-16	Down
GALNT4	polypeptide N-acetylgalactosaminyltransferase 4	GeneID:100621801,Genbank:XM_003360733.5	0.373018	0.00042784	Down
GAPDH	glyceraldehyde-3-phosphate dehydrogenase	GeneID:396823,Genbank:XM_021091114.1	0.316475	4.14e-23	Down
GAR1	GAR1 ribonucleoprotein	GeneID:100516629,Genbank:XM_003129252.3	5.28575	2.29e-35	Up
GARS	glycyl-tRNA synthetase	GeneID:100512260,Genbank:XM_003134806.6	2.68193	0.00261583	Up
GAS2	growth arrest specific 2	GeneID:100625743,Genbank:XM_021083246.1	3.31509	0.00178672	Up
GATA2	GATA binding protein 2	GeneID:396912,Genbank:XM_021068525.1	2.46347	0.0123315	Up
GATAD2A	GATA zinc finger domain containing 2A	GeneID:100518418,Genbank:XM_021083423.1	2.68703	1.35e-15	Up
GBA	glucosylceramidase beta	GeneID:449572,Genbank:XM_013997000.2	0.410018	0.000251664	Down
GBGT1	globoside alpha-1,3-N-acetylgalactosaminyltransferase 1 (FORS blood group)	GeneID:110256486,Genbank:XM_021071024.1	2.45204	6.5e-05	Up
GBP1	guanylate binding protein 1, interferon-inducible	GeneID:100151938,Genbank:XM_021088503.1	0.200171	1.98e-15	Down
GBP2	guanylate binding protein 2, interferon-inducible	GeneID:100153137,Genbank:NM_001128474.1	0.364277	0.00021395	Down
GC	GC, vitamin D binding protein	GeneID:448964,Genbank:XM_003356971.4	0.143026	3.96e-19	Down
GCC1	GRIP and coiled-coil domain containing 1	GeneID:100522471,Genbank:XM_003134715.4	2.72222	1.94e-08	Up
GCC2	GRIP and coiled-coil domain containing 2	GeneID:100512405,Genbank:XM_003124853.6	0.373253	5.21e-19	Down
GCH1	GTP cyclohydrolase 1	GeneID:102168145,Genbank:XM_021102249.1	2.96083	7.8e-05	Up
GCKR	glucokinase regulator	GeneID:100625192,Genbank:XM_021087679.1	0.336018	3.91e-08	Down
GCNT1	glucosaminyl (N-acetyl) transferase 1, core 2	GeneID:106508649,Genbank:XM_003480538.4	0.340809	7.08e-07	Down
GDE1	glycerophosphodiester phosphodiesterase 1	GeneID:100624000,Genbank:XM_003354589.5	2.30103	1.21e-06	Up
GDF1	growth differentiation factor 1	GeneID:100511493,Genbank:XM_013991296.2	2.87928	0.00536928	Up
GDF15	growth differentiation factor 15	GeneID:100379630,Genbank:NM_001174056.1	20.3824	1.11e-15	Up
GEMIN2	gem nuclear organelle associated protein 2	GeneID:100525675,Genbank:XM_003121777.5	2.06826	1.24e-12	Up
GEMIN4	gem nuclear organelle associated protein 4	GeneID:100522827,Genbank:XM_003131811.5	3.85283	1.41e-08	Up
GEMIN5	gem nuclear organelle associated protein 5	GeneID:100524914,Genbank:XM_005672598.3	2.14225	1.55e-13	Up
GEMIN6	gem nuclear organelle associated protein 6	GeneID:100518833,Genbank:XM_003125214.4	2.11862	0.000139155	Up
GEMIN7	gem nuclear organelle associated protein 7	GeneID:100627643,Genbank:XM_021094531.1	2.97484	2.85e-07	Up
GET4	golgi to ER traffic protein 4	GeneID:100520727,Genbank:XM_021085940.1	2.41787	2.36e-15	Up
GFPT1	glutamine--fructose-6-phosphate transaminase 1	GeneID:397209,Genbank:XM_005662490.3	0.314001	2.47e-17	Down
GFRA1	GDNF family receptor alpha 1	GeneID:100152565,Genbank:XM_021073393.1	0.313096	0.00759543	Down
GGCT	gamma-glutamylcyclotransferase	GeneID:100512447,Genbank:XM_003361377.3	0.480222	4.69e-06	Down
GGCX	gamma-glutamyl carboxylase	GeneID:100620337,Genbank:XM_003354744.4	0.471128	3.08e-05	Down
GGN	gametogenetin	GeneID:100515664,Genbank:XM_005664585.3	0.417872	0.0023302	Down
GGT7	gamma-glutamyltransferase 7	GeneID:100519401,Genbank:XM_013985303.2	0.393058	4.92e-07	Down
GHITM	growth hormone inducible transmembrane protein	GeneID:100156458,Genbank:NM_001244382.1	2.22028	0.00790575	Up
GID4	GID complex subunit 4 homolog	GeneID:110256134,Genbank:XM_021068018.1	2.36093	1.9e-05	Up
GIMAP1	GTPase, IMAP family member 1	GeneID:110257620,Genbank:XM_021079231.1	0.0353832	4.92e-10	Down
GIMAP7	GTPase, IMAP family member 7	GeneID:106508189,Genbank:XM_021078914.1	2.04918	0.00255587	Up
GINS1	GINS complex subunit 1	GeneID:106504085,Genbank:XM_003483911.4	3.44562	1.7e-20	Up
GINS3	GINS complex subunit 3	GeneID:100512472,Genbank:XM_005664379.3	3.4742	0.000271852	Up
GINS4	GINS complex subunit 4	GeneID:100738105,Genbank:XM_003483876.4	2.7157	0.0148097	Up
GIPC2	GIPC PDZ domain containing family member 2	GeneID:100625104,Genbank:XM_003356421.5	0.401667	5.6e-15	Down
GIT1	GIT ArfGAP 1	GeneID:100520151,Genbank:XM_021067515.1	3.26006	2.72e-27	Up
GIT2	GIT ArfGAP 2	GeneID:100154195,Genbank:XM_003483442.4	2.16062	4.51e-05	Up
GJA1	gap junction protein alpha 1	GeneID:100518636,Genbank:NM_001244212.1	0.475412	0.000220909	Down
GJB3	gap junction protein beta 3	GeneID:110261137,Genbank:XM_021095864.1	3.46551	1.37e-08	Up
GJB4	gap junction protein beta 4	GeneID:110261136,Genbank:XM_021095861.1	3.02165	0.0043174	Up
GLCE	glucuronic acid epimerase	GeneID:100154444,Genbank:XM_001927959.7	0.4555	2.35e-06	Down
GLI1	GLI family zinc finger 1	GeneID:100520490,Genbank:XM_021091074.1	7.11867	2.66e-05	Up
GLIPR1	GLI pathogenesis related 1	GeneID:100523551,Genbank:XM_021092042.1	3.52695	3.48e-09	Up
GLMP	glycosylated lysosomal membrane protein	GeneID:100153484,Genbank:XM_005663295.3	0.318316	4.72e-15	Down
GLRA3	glycine receptor alpha 3	GeneID:100515280,Genbank:XM_021074184.1	0.1603	0.000893008	Down
GLRB	glycine receptor beta	GeneID:414284,Genbank:XM_021100485.1	0.326473	2.53e-06	Down
GLRX5	glutaredoxin 5	GeneID:100154744,Genbank:XM_001928993.6	2.26542	2.41e-08	Up
GLS	glutaminase	GeneID:399525,Genbank:XM_021076049.1	0.265036	3.36e-45	Down
GLT8D1	glycosyltransferase 8 domain containing 1	GeneID:100158029,Genbank:XM_021068949.1	0.351175	4.68e-13	Down
GLUL	glutamate-ammonia ligase	GeneID:396944,Genbank:XM_021102200.1	2.82006	5.9e-15	Up
GLYATL2	glycine-N-acyltransferase like 2	GeneID:100525206,Genbank:XM_005660879.3	0.252971	0.00187115	Down
GLYR1	glyoxylate reductase 1 homolog	GeneID:100525456,Genbank:XM_003354620.4	2.30185	1.3e-18	Up
GM2A	GM2 ganglioside activator	GeneID:100515283,Genbank:XM_013984919.2	0.179014	1.85e-17	Down
GMFB	glia maturation factor beta	GeneID:100625819,Genbank:XM_021078752.1	0.449041	1.79e-21	Down
GMNN	geminin, DNA replication inhibitor	GeneID:100515035,Genbank:XM_003128203.5	2.39234	3.75e-09	Up
GMPR	guanosine monophosphate reductase	GeneID:100154573,Genbank:XM_001929120.7	0.283549	0.00780561	Down
GNB1L	G protein subunit beta 1 like	GeneID:100153889,Genbank:XM_005670934.3	2.05713	1.6e-07	Up
GNB4	G protein subunit beta 4	GeneID:100524280,Genbank:XM_021069860.1	0.257869	1.82e-06	Down
GNE	glucosamine (UDP-N-acetyl)-2-epimerase/N-acetylmannosamine kinase	GeneID:641344,Genbank:XM_021083996.1	0.437951	0.0057642	Down
GNG2	G protein subunit gamma 2	GeneID:102165618,Genbank:XM_021101887.1	0.442674	6.82e-14	Down
GNG8	G protein subunit gamma 8	GeneID:100622520,Genbank:XM_021094614.1	0.15847	0.0190465	Down
GNL2	G protein nucleolar 2	GeneID:100623150,Genbank:XM_021095967.1	2.81635	1.03e-25	Up
GNL3	G protein nucleolar 3	GeneID:100155235,Genbank:XM_001928454.5	2.82833	1.42e-23	Up
GNPDA1	glucosamine-6-phosphate deaminase 1	GeneID:100512094,Genbank:NM_001244093.1	2.064	5.1e-11	Up
GOLGA1	golgin A1	GeneID:100515524,Genbank:XM_005654558.3	2.05665	2.9e-05	Up
GOLGA4	golgin A4	GeneID:100157001,Genbank:XM_005652395.3	0.264973	6.89e-07	Down
GOLGA5	golgin A5	GeneID:100151911,Genbank:XM_013989218.2	0.477837	0.00016088	Down
GOLGA7	golgin A7	GeneID:100156903,Genbank:XM_021077543.1	2.43653	3.55e-05	Up
GOLGB1	golgin B1	GeneID:100620515,Genbank:XM_021070274.1	0.328395	3.3e-08	Down
GOLIM4	golgi integral membrane protein 4	GeneID:100517915,Genbank:XM_005669985.3	0.498993	0.00017828	Down
GOLM1	golgi membrane protein 1	GeneID:100517183,Genbank:XM_021064635.1	0.441815	1.99e-09	Down
GOLT1A	golgi transport 1A	GeneID:100511892,Genbank:XM_021063213.1	0.169581	0.000741515	Down
GON7	GON7, KEOPS complex subunit homolog	GeneID:100155082,Genbank:NM_001167590.1	2.06635	9.17e-18	Up
GOPC	golgi associated PDZ and coiled-coil motif containing	GeneID:100520524,Genbank:XM_003121242.5	4.60042	1.99e-16	Up
GORAB	golgin, RAB6 interacting	GeneID:100738993,Genbank:XM_021089423.1	0.379362	8.88e-09	Down
GOSR1	golgi SNAP receptor complex member 1	GeneID:100517676,Genbank:XM_003131787.5	0.487001	2.96e-06	Down
GP9	glycoprotein IX platelet	GeneID:100216312,Genbank:XM_021068319.1	0.170622	0.00135728	Down
GP91-PHOX	NADPH oxidase heavy chain subunit	GeneID:397108,Genbank:NM_214043.2	0.232451	1.53e-14	Down
GPAM	glycerol-3-phosphate acyltransferase, mitochondrial	GeneID:397629,Genbank:XM_005671462.3	2.9441	6.63e-21	Up
GPAT4	glycerol-3-phosphate acyltransferase 4	GeneID:100152836,Genbank:NM_001145019.1	2.10723	4.1e-17	Up
GPATCH4	G-patch domain containing 4	GeneID:100152732,Genbank:NM_001243353.1	28.3497	1.62e-20	Up
GPC4	glypican 4	GeneID:100156029,Genbank:XM_001925471.7	0.220443	0.018094	Down
GPD2	glycerol-3-phosphate dehydrogenase 2	GeneID:397348,Genbank:XM_021075780.1	0.382678	9.72e-32	Down
GPI	glucose-6-phosphate isomerase	GeneID:397602,Genbank:NM_214330.1	0.491627	2.71e-06	Down
GPLD1	glycosylphosphatidylinositol specific phospholipase D1	GeneID:100157497,Genbank:XM_013977471.2	0.0646065	8.84e-25	Down
GPN1	GPN-loop GTPase 1	GeneID:100521316,Genbank:XM_003125289.5	3.22066	5.65e-22	Up
GPN2	GPN-loop GTPase 2	GeneID:110255194,Genbank:XM_003127718.4	3.33695	0.0187271	Up
GPR156	G protein-coupled receptor 156	GeneID:100522832,Genbank:XM_021070315.1	2.46312	0.00277851	Up
GPR157	G protein-coupled receptor 157	GeneID:110261089,Genbank:XM_021095284.1	0.409416	3.33e-05	Down
GPR161	G protein-coupled receptor 161	GeneID:100155594,Genbank:XM_021089471.1	2.23552	0.00136703	Up
GPR173	G protein-coupled receptor 173	GeneID:100625145,Genbank:XM_013986174.2	0.47977	4.68e-05	Down
GPR183	G protein-coupled receptor 183	GeneID:100522635,Genbank:XM_013980629.2	0.0167162	4.89e-05	Down
GPR19	G protein-coupled receptor 19	GeneID:100625907,Genbank:XM_021092331.1	2.35772	0.000654527	Up
GPR3	G protein-coupled receptor 3	GeneID:100512611,Genbank:NM_001257225.1	6.65103	0.000745688	Up
GPR62	G protein-coupled receptor 62	GeneID:100625569,Genbank:XM_005669620.3	0.452825	0.00733157	Down
GPR68	G protein-coupled receptor 68	GeneID:100153615,Genbank:XM_005666397.3	2.01111	0.000113849	Up
GPRASP1	G protein-coupled receptor associated sorting protein 1	GeneID:100523039,Genbank:XM_021079932.1	2.25166	0.00541393	Up
GPRC5B	G protein-coupled receptor class C group 5 member B	GeneID:100623340,Genbank:XM_021086531.1	0.272928	9.63e-69	Down
GPRIN1	G protein regulated inducer of neurite outgrowth 1	GeneID:100525508,Genbank:XM_021084418.1	2.5585	1.64e-05	Up
GPRIN2	G protein regulated inducer of neurite outgrowth 2	GeneID:100568453,Genbank:NM_001245975.1	10.1921	0.0093174	Up
GPS2	G protein pathway suppressor 2	GeneID:100518514,Genbank:XM_003131934.4	2.2967	3.32e-08	Up
GPT2	glutamic--pyruvic transaminase 2	GeneID:100521318,Genbank:XM_003126995.4	6.39275	1.35e-11	Up
GPX3	glutathione peroxidase 3	GeneID:396598,Genbank:NM_001115155.1	0.268375	8.31e-09	Down
GPX8	glutathione peroxidase 8 (putative)	GeneID:100519691,Genbank:XM_013984774.2	0.499788	1.22e-08	Down
GRAMD1C	GRAM domain containing 1C	GeneID:100513240,Genbank:XM_003132665.6	0.353852	0.0010781	Down
GRAMD2A	GRAM domain containing 2A	GeneID:100158151,Genbank:XM_013978112.2	0.176894	5.14e-21	Down
GRAMD4	GRAM domain containing 4	GeneID:110260607,Genbank:XM_021091367.1	4.45854	1.79e-05	Up
GRB10	growth factor receptor bound protein 10	GeneID:100188977,Genbank:XM_021101958.1	2.70605	1.5e-25	Up
GRHL1	grainyhead like transcription factor 1	GeneID:100738560,Genbank:XM_021087852.1	5.32718	8.12e-10	Up
GRID2	glutamate ionotropic receptor delta type subunit 2	GeneID:100516747,Genbank:XM_021100736.1	0.447641	2.18e-10	Down
GRIK3	glutamate ionotropic receptor kainate type subunit 3	GeneID:100511641,Genbank:XM_021095961.1	5.0708	3.55e-45	Up
GRIP2	glutamate receptor interacting protein 2	GeneID:100513882,Genbank:XM_013982003.2	0.367162	0.00917809	Down
GRN	granulin precursor	GeneID:733645,Genbank:NM_001044578.1	0.339715	3.87e-32	Down
GRPEL1	GrpE like 1, mitochondrial	GeneID:100622145,Genbank:XM_003356847.4	5.48137	8.72e-45	Up
GRWD1	glutamate rich WD repeat containing 1	GeneID:100521273,Genbank:XM_003127271.4	3.09124	0.000138708	Up
GSG2	germ cell associated 2, haspin	GeneID:100621596,Genbank:XM_021067684.1	3.14587	1.36e-15	Up
GSK3A	glycogen synthase kinase 3 alpha	GeneID:100515208,Genbank:XM_021093339.1	2.24506	2.23e-13	Up
GTDC1	glycosyltransferase like domain containing 1	GeneID:100152895,Genbank:XM_021074849.1	0.299053	2.89e-17	Down
GTF2A2	general transcription factor IIA subunit 2	GeneID:100521701,Genbank:XM_003121470.4	2.66351	3.33e-10	Up
GTF2B	general transcription factor IIB	GeneID:100155974,Genbank:XM_001929406.6	2.69884	1.19e-07	Up
GTF2E1	general transcription factor IIE subunit 1	GeneID:100624061,Genbank:XM_021070303.1	3.23991	9.01e-12	Up
GTF2H4	general transcription factor IIH subunit 4	GeneID:100144458,Genbank:XM_005665732.3	2.6514	0.00134689	Up
GTF2I	general transcription factor IIi	GeneID:100513345,Genbank:XM_021086344.1	2.22292	1.39e-05	Up
GTF2IRD1	GTF2I repeat domain containing 1	GeneID:100510956,Genbank:XM_021086345.1	2.05604	0.00145858	Up
GTF3A	general transcription factor IIIA	GeneID:100524455,Genbank:XM_021066008.1	2.08472	1.83e-12	Up
GTF3C6	general transcription factor IIIC subunit 6	GeneID:100525020,Genbank:XM_003121346.4	2.47971	0.00239199	Up
GTPBP2	GTP binding protein 2	GeneID:100514413,Genbank:XM_003128412.6	4.37069	0.00385194	Up
GTPBP4	GTP binding protein 4	GeneID:100625226,Genbank:XM_003357790.4	2.36366	2.38e-07	Up
GUCA1A	guanylate cyclase activator 1A	GeneID:100739200,Genbank:XM_021098697.1	0.085701	7.66e-05	Down
GUCY1A3	guanylate cyclase 1 soluble subunit alpha	GeneID:553100,Genbank:XM_021100507.1	0.242712	1.15e-05	Down
GUCY1B3	guanylate cyclase 1 soluble subunit beta	GeneID:444999,Genbank:XM_021100491.1	0.417975	1.11e-16	Down
GULP1	GULP, engulfment adaptor PTB domain containing 1	GeneID:100621868,Genbank:XM_021075382.1	0.213578	1.31e-16	Down
GUSB	glucuronidase beta	GeneID:100144519,Genbank:NM_001123121.1	0.396649	1.28e-29	Down
GXYLT2	glucoside xylosyltransferase 2	GeneID:100511227,Genbank:XM_005669726.3	0.226368	0.00128501	Down
GYG1	glycogenin 1	GeneID:100620160,Genbank:XM_021069597.1	2.58355	6.18e-12	Up
H2AFY	H2A histone family, member Y	GeneID:100512769,Genbank:NM_001244563.1	2.01014	2.8e-13	Up
H2AFZ	H2A histone family, member Z	GeneID:100141311,Genbank:NM_001123122.1	3.29078	2.84e-18	Up
HACD3	3-hydroxyacyl-CoA dehydratase 3	GeneID:100154613,Genbank:XM_003121729.4	2.12976	9.2e-06	Up
HAS3	hyaluronan synthase 3	GeneID:408053,Genbank:NM_001001268.1	4.19256	2.62e-10	Up
HAUS1	HAUS augmin like complex subunit 1	GeneID:100152640,Genbank:NM_001185166.1	2.52065	0.000720575	Up
HAUS4	HAUS augmin like complex subunit 4	GeneID:100626075,Genbank:XM_021098228.1	3.42992	0.00117024	Up
HAUS8	HAUS augmin like complex subunit 8	GeneID:100516543,Genbank:XM_021083576.1	2.1708	9.16e-12	Up
HAX1	HCLS1 associated protein X-1	GeneID:100739544,Genbank:XM_021089792.1	2.11335	1.42e-10	Up
HBEGF	heparin binding EGF like growth factor	GeneID:397564,Genbank:XM_021081491.1	3.35073	0.00646077	Up
HCAR2	hydroxycarboxylic acid receptor 2	GeneID:102164386,Genbank:XM_021072989.1	0.190273	7.22e-13	Down
HCFC1R1	host cell factor C1 regulator 1	GeneID:100736616,Genbank:XM_003481068.4	0.290767	5.51e-37	Down
HDAC1	histone deacetylase 1	GeneID:100622482,Genbank:XM_013999116.2	2.94897	2.21e-06	Up
HDAC4	histone deacetylase 4	GeneID:100624050,Genbank:XM_021075899.1	2.94848	1.82e-12	Up
HDAC5	histone deacetylase 5	GeneID:100515165,Genbank:XM_021066892.1	0.22633	5.43e-20	Down
HDAC7	histone deacetylase 7	GeneID:100627559,Genbank:XM_021092604.1	0.391324	0.000347969	Down
HDAC8	histone deacetylase 8	GeneID:100625846,Genbank:XM_021080459.1	2.26586	1.24e-11	Up
HDAC9	histone deacetylase 9	GeneID:100523163,Genbank:XM_021102482.1	0.132057	2.32e-34	Down
HDDC2	HD domain containing 2	GeneID:100514692,Genbank:XM_021088683.1	4.43232	1.59e-21	Up
HDHD5	haloacid dehalogenase like hydrolase domain containing 5	GeneID:102160309,Genbank:XM_021092501.1	2.44834	1.36e-15	Up
HEATR1	HEAT repeat containing 1	GeneID:100154560,Genbank:XM_021073757.1	3.62567	1.42e-28	Up
HEATR3	HEAT repeat containing 3	GeneID:110260964,Genbank:XM_021094219.1	3.22728	8.33e-09	Up
HECA	hdc homolog, cell cycle regulator	GeneID:100512023,Genbank:XM_021087304.1	0.311503	8.94e-05	Down
HELLS	helicase, lymphoid-specific	GeneID:100154547,Genbank:XM_003359300.4	2.87579	1.47e-05	Up
HELZ	helicase with zinc finger	GeneID:100524104,Genbank:XM_021066748.1	0.475701	2.56e-07	Down
HEMGN	hemogen	GeneID:100155492,Genbank:XM_021066422.1	4.79838	0.00485089	Up
HEPHL1	hephaestin like 1	GeneID:100625356,Genbank:XM_003357244.4	13.301	0.000354324	Up
HERC5	HECT and RLD domain containing E3 ubiquitin protein ligase 5	GeneID:100518083,Genbank:XM_021100766.1	0.297896	2.79e-19	Down
HERC6	HECT and RLD domain containing E3 ubiquitin protein ligase family member 6	GeneID:100626657,Genbank:XM_021100765.1	0.394171	3.16e-29	Down
HES1	hes family bHLH transcription factor 1	GeneID:100499567,Genbank:NM_001195231.1	0.267119	3.37e-24	Down
HES4	hes family bHLH transcription factor 4	GeneID:100739264,Genbank:XM_003481929.4	0.372133	0.00419632	Down
HES6	hes family bHLH transcription factor 6	GeneID:100622397,Genbank:XM_003359692.4	3.01835	5.95e-06	Up
HES7	hes family bHLH transcription factor 7	GeneID:100620745,Genbank:XM_021067858.1	3.52087	0.0216025	Up
HEXA	hexosaminidase subunit alpha	GeneID:100142664,Genbank:NM_001123221.1	0.376849	7.59e-10	Down
HEXB	hexosaminidase subunit beta	GeneID:396958,Genbank:NM_213921.2	0.457903	1.27e-12	Down
HEY1	hes related family bHLH transcription factor with YRPW motif 1	GeneID:100157952,Genbank:XM_005663011.3	0.335119	0.016623	Down
HEY2	hes related family bHLH transcription factor with YRPW motif 2	GeneID:100152404,Genbank:XM_013992576.2	0.383972	0.0213899	Down
HFM1	HFM1, ATP dependent DNA helicase homolog	GeneID:100156806,Genbank:XM_021090252.1	0.406997	0.000285423	Down
HGF	hepatocyte growth factor	GeneID:100525120,Genbank:XM_005667687.3	0.0497213	8.39e-11	Down
HGH1	HGH1 homolog	GeneID:100511128,Genbank:XM_003125447.6	13.6748	1.45e-18	Up
HHAT	hedgehog acyltransferase	GeneID:100512733,Genbank:XM_013979981.2	0.375839	1.93e-05	Down
HHEX	hematopoietically expressed homeobox	GeneID:397232,Genbank:NM_001244579.1	4.14265	2.25e-06	Up
HHIPL1	HHIP like 1	GeneID:100625046,Genbank:XM_021099689.1	0.239323	9.38e-12	Down
HHLA2	HERV-H LTR-associating 2	GeneID:102166962,Genbank:XM_005670246.3	0.260015	6.23e-05	Down
HID1	HID1 domain containing	GeneID:100736965,Genbank:XM_013980767.2	2.16323	0.00181758	Up
HIF1A	hypoxia inducible factor 1 alpha subunit	GeneID:396696,Genbank:NM_001123124.1	0.245521	3.89e-16	Down
HIF1AN	hypoxia inducible factor 1 alpha subunit inhibitor	GeneID:100155854,Genbank:XM_003125588.4	2.39872	2.12e-17	Up
HIF3A	hypoxia inducible factor 3 alpha subunit	GeneID:100621574,Genbank:XM_021094603.1	0.0908701	5.46e-11	Down
HILPDA	hypoxia inducible lipid droplet associated	GeneID:449525,Genbank:NM_001348757.1	2.45016	0.00296424	Up
HINT3	histidine triad nucleotide binding protein 3	GeneID:100158022,Genbank:XM_001928728.4	4.12141	2.14e-14	Up
HIP1	huntingtin interacting protein 1	GeneID:100523598,Genbank:XM_021086314.1	2.12559	0.00963637	Up
HIRIP3	HIRA interacting protein 3	GeneID:100624465,Genbank:XM_021087988.1	3.20552	0.000823022	Up
HK1	hexokinase 1	GeneID:100152344,Genbank:NM_001243184.1	0.459336	2.72e-29	Down
HLTF	helicase like transcription factor	GeneID:100520979,Genbank:XM_003358605.5	0.287591	2.21e-20	Down
HMBOX1	homeobox containing 1	GeneID:100153880,Genbank:XM_005670463.3	0.433315	2.91e-15	Down
HMCN1	hemicentin 1	GeneID:102166693,Genbank:XM_021102638.1	0.213898	2.07e-08	Down
HMCN2	hemicentin 2	GeneID:100623602,Genbank:XM_013993934.2	0.199223	0.0209171	Down
HMG20B	high mobility group 20B	GeneID:110259365,Genbank:XM_021084120.1	0.421452	7.53e-09	Down
HMGB2	high mobility group box 2	GeneID:397130,Genbank:XM_021072105.1	2.02235	0.0122187	Up
HMGB3	high mobility group box 3	GeneID:100517745,Genbank:XM_021080121.1	2.42119	4.23e-05	Up
HMGCS1	3-hydroxy-3-methylglutaryl-CoA synthase 1	GeneID:100524223,Genbank:XM_021076557.1	0.214294	2.18e-23	Down
HMGN2	high mobility group nucleosomal binding domain 2	GeneID:100524500,Genbank:NM_001244114.1	3.81697	6.91e-64	Up
HMGN5	high mobility group nucleosome binding domain 5	GeneID:100623249,Genbank:XM_021080700.1	0.375785	9.9e-06	Down
HMGXB3	HMG-box containing 3	GeneID:100516069,Genbank:XM_021085011.1	3.17927	6.26e-13	Up
HNRNPA0	heterogeneous nuclear ribonucleoprotein A0	GeneID:100519826,Genbank:XM_003123970.5	2.72738	2.92e-31	Up
HNRNPAB	heterogeneous nuclear ribonucleoprotein A/B	GeneID:100127170,Genbank:XM_021076627.1	2.9692	1.39e-09	Up
HNRNPM	heterogeneous nuclear ribonucleoprotein M	GeneID:100514153,Genbank:XM_005654754.3	3.02335	3.26e-26	Up
HOMER3	homer scaffolding protein 3	GeneID:100526210,Genbank:XM_021083465.1	2.74887	1.55e-20	Up
HOMEZ	homeobox and leucine zipper encoding	GeneID:100155262,Genbank:XM_003482254.4	2.14914	2.74e-08	Up
HOPX	HOP homeobox	GeneID:396692,Genbank:XM_021100430.1	2.27372	0.00392003	Up
HOXA10	homeobox A10	GeneID:100620451,Genbank:XM_021078490.1	0.476311	0.00692863	Down
HOXA3	homeobox A3	GeneID:100519809,Genbank:XM_021079043.1	3.74994	3e-06	Up
HOXA4	homeobox A4	GeneID:100519635,Genbank:XM_003134841.4	0.336727	0.00766913	Down
HOXB5	homeobox B5	GeneID:100522700,Genbank:XM_003131550.5	0.464751	0.00165874	Down
HOXB6	homeobox B6	GeneID:100627849,Genbank:XM_003358075.4	0.278647	5.93e-05	Down
HOXB8	homeobox B8	GeneID:100627661,Genbank:XM_021067110.1	0.464897	0.00110132	Down
HOXC6	homeobox C6	GeneID:100627932,Genbank:XM_021091735.1	0.445467	0.00405558	Down
HOXD10	homeobox D10	GeneID:100517431,Genbank:XM_021076345.1	0.31683	9.35e-17	Down
HOXD11	homeobox D11	GeneID:100738198,Genbank:XM_021076347.1	0.114755	0.00200146	Down
HOXD3	homeobox D3	GeneID:100515975,Genbank:XM_013984299.2	5.0854	0.00119949	Up
HPS3	HPS3, biogenesis of lysosomal organelles complex 2 subunit 1	GeneID:100049673,Genbank:XM_021068173.1	0.368854	0.00267531	Down
HPS6	HPS6, biogenesis of lysosomal organelles complex 2 subunit 3	GeneID:100049675,Genbank:NM_001098590.1	9.78245	1.07e-05	Up
HPSE	heparanase	GeneID:100271932,Genbank:NM_001146130.2	0.1987	1.83e-21	Down
HRAS	HRas proto-oncogene, GTPase	GeneID:110259208,Genbank:XM_021082553.1	5.52031	3.49e-20	Up
HRK	harakiri, BCL2 interacting protein	GeneID:100155596,Genbank:XM_003359104.4	0.24736	2e-11	Down
HS3ST3B1	heparan sulfate-glucosamine 3-sulfotransferase 3B1	GeneID:100737777,Genbank:XM_003483118.4	8.55516	0.00103568	Up
HS3ST6	heparan sulfate-glucosamine 3-sulfotransferase 6	GeneID:110259947,Genbank:XM_021086795.1	0.266688	0.000168575	Down
HS6ST2	heparan sulfate 6-O-sulfotransferase 2	GeneID:100153213,Genbank:XM_021079794.1	0.0916275	0.0141595	Down
HSBP1L1	heat shock factor binding protein 1 like 1	GeneID:100192206,Genbank:NM_001136184.1	0.437164	0.00362291	Down
HSD17B2	hydroxysteroid 17-beta dehydrogenase 2	GeneID:100312973,Genbank:NM_001167649.1	0.325709	1.74e-07	Down
HSD3B7	hydroxy-delta-5-steroid dehydrogenase, 3 beta- and steroid delta-isomerase 7	GeneID:100525281,Genbank:XM_005655085.3	0.492431	4.94e-12	Down
HSDL1	hydroxysteroid dehydrogenase like 1	GeneID:100516372,Genbank:XM_003126834.4	3.19809	1e-12	Up
HSF1	heat shock transcription factor 1	GeneID:100511321,Genbank:XM_013987992.2	2.01573	2.96e-13	Up
HSH2D	hematopoietic SH2 domain containing	GeneID:100511370,Genbank:XM_021077864.1	3.11744	4.2e-15	Up
HSPA13	heat shock protein family A (Hsp70) member 13	GeneID:100152073,Genbank:XM_001924920.6	0.457556	4.41e-18	Down
HSPA4	heat shock protein family A (Hsp70) member 4	GeneID:100524853,Genbank:XM_005661654.3	3.00396	1.31e-12	Up
HSPA6	heat shock protein family A (Hsp70) member 6	GeneID:396906,Genbank:NM_001123127.1	3.2981	0.00466084	Up
HSPA9	heat shock protein family A (Hsp70) member 9	GeneID:100521183,Genbank:XM_005661695.3	3.04174	2.02e-06	Up
HSPB11	heat shock protein family B (small) member 11	GeneID:100621426,Genbank:XM_005665411.3	4.0676	3.59e-06	Up
HSPG2	heparan sulfate proteoglycan 2	GeneID:100517288,Genbank:XM_021095485.1	0.491707	0.00218451	Down
HSPH1	heat shock protein family H (Hsp110) member 1	GeneID:100048931,Genbank:XM_021065092.1	2.68657	2.5e-06	Up
HTATSF1	HIV-1 Tat specific factor 1	GeneID:100622043,Genbank:XM_021079891.1	2.04148	6.25e-07	Up
HTR1D	5-hydroxytryptamine receptor 1D	GeneID:397309,Genbank:XM_021093548.1	0.0230192	0.000106986	Down
HTR7	5-hydroxytryptamine receptor 7	GeneID:397158,Genbank:XM_021072106.1	0.150538	6.39e-05	Down
HVCN1	hydrogen voltage gated channel 1	GeneID:100152115,Genbank:XM_021074359.1	0.0440003	5.59e-15	Down
HYAL2	hyaluronoglucosaminidase 2	GeneID:404697,Genbank:XM_021068571.1	2.16784	3.28e-09	Up
HYLS1	HYLS1, centriolar and ciliogenesis associated	GeneID:100739862,Genbank:XM_013979548.2	2.32658	1.99e-11	Up
IARS	isoleucyl-tRNA synthetase	GeneID:100624746,Genbank:XM_021086986.1	3.37681	0.000212431	Up
ICA1	islet cell autoantigen 1	GeneID:100511342,Genbank:XM_021102429.1	2.00136	6.18e-05	Up
ICAM1	intercellular adhesion molecule 1	GeneID:396750,Genbank:NM_213816.1	0.17235	4.47e-70	Down
ICAM3	intercellular adhesion molecule 3	GeneID:100141403,Genbank:NM_001145379.2	0.409605	8.91e-12	Down
ICOSLG	inducible T-cell costimulator ligand	GeneID:100621467,Genbank:XM_005657167.3	9.28858	7.53e-06	Up
IDH1	isocitrate dehydrogenase (NADP(+)) 1, cytosolic	GeneID:102166364,Genbank:XM_021074908.1	0.434801	0.000571394	Down
IDH3G	isocitrate dehydrogenase 3 (NAD(+)) gamma	GeneID:100525850,Genbank:XM_003135497.4	0.490443	0.00122706	Down
IDNK	IDNK, gluconokinase	GeneID:100622692,Genbank:XM_005668037.3	2.60829	7.68e-08	Up
IDO1	indoleamine 2,3-dioxygenase 1	GeneID:100519877,Genbank:NM_001246240.1	0.0636973	2.33e-43	Down
IDO2	indoleamine 2,3-dioxygenase 2	GeneID:100519341,Genbank:XM_021077736.1	0.044967	7.18e-44	Down
IER3	immediate early response 3	GeneID:100154770,Genbank:XM_001927551.4	0.237892	7.91e-07	Down
IFI44	interferon induced protein 44	GeneID:100525523,Genbank:NM_001246205.1	0.102632	3.81e-15	Down
IFI44L	interferon-induced protein 44-like	GeneID:100511267,Genbank:XM_003127919.4	0.104277	1.16e-15	Down
IFI6	interferon alpha inducible protein 6	GeneID:110261124,Genbank:XM_021095660.1	0.0440033	2.36e-61	Down
IFIH1	interferon induced with helicase C domain 1	GeneID:100101927,Genbank:XM_005671881.3	0.303331	1.17e-07	Down
IFIT1	interferon-induced protein with tetratricopeptide repeats 1	GeneID:100153038,Genbank:NM_001244363.1	0.124898	1.62e-33	Down
IFIT2	interferon induced protein with tetratricopeptide repeats 2	GeneID:100155467,Genbank:XM_005671264.3	0.124852	1.6e-18	Down
IFIT3	interferon induced protein with tetratricopeptide repeats 3	GeneID:100154248,Genbank:XM_021071929.1	0.137894	5.6e-13	Down
IFITM1	interferon-induced transmembrane protein 1	GeneID:100127358,Genbank:XM_003124230.2	0.0861338	0.000292247	Down
IFITM3	interferon induced transmembrane protein 3	GeneID:100518544,Genbank:NM_001201382.1	0.0445315	7.82e-68	Down
IFNE	interferon epsilon	GeneID:100125969,Genbank:XM_005660060.3	0.387395	0.0092101	Down
IFRD1	interferon related developmental regulator 1	GeneID:493185,Genbank:XM_013985699.2	3.34419	2.45e-10	Up
IFRD2	interferon related developmental regulator 2	GeneID:100155668,Genbank:XM_001925104.5	3.79812	9.12e-17	Up
IFT81	intraflagellar transport 81	GeneID:100156117,Genbank:XM_021073043.1	0.247438	6.39e-12	Down
IGF1R	insulin like growth factor 1 receptor	GeneID:397350,Genbank:XM_021082915.1	0.31115	1.66e-05	Down
IGFBP2	insulin like growth factor binding protein 2	GeneID:397064,Genbank:NM_214003.1	0.373663	4.94e-23	Down
IGFBP3	insulin like growth factor binding protein 3	GeneID:448812,Genbank:NM_001005156.1	0.431954	4.15e-08	Down
IGFBP4	insulin like growth factor binding protein 4	GeneID:100144490,Genbank:NM_001123129.1	0.415528	0.00255048	Down
IGFBP5	insulin like growth factor binding protein 5	GeneID:397182,Genbank:NM_214099.1	0.253465	1.82e-12	Down
IGIP	IgA inducing protein	GeneID:100626068,Genbank:XM_005661731.1	4.7043	0.00316869	Up
IGSF11	immunoglobulin superfamily member 11	GeneID:100511781,Genbank:XM_013982416.2	2.68084	0.0169019	Up
IGSF3	immunoglobulin superfamily member 3	GeneID:100512602,Genbank:XM_021089981.1	0.180814	1.07e-71	Down
IGSF8	immunoglobulin superfamily member 8	GeneID:100154024,Genbank:XM_003481424.4	0.19801	9.67e-31	Down
IGSF9	immunoglobulin superfamily member 9	GeneID:102160717,Genbank:XM_021089579.1	0.424792	8.11e-05	Down
IKZF2	IKAROS family zinc finger 2	GeneID:100737978,Genbank:XM_021076006.1	0.181538	2.91e-05	Down
IKZF5	IKAROS family zinc finger 5	GeneID:100153217,Genbank:XM_005671516.3	2.62181	4.1e-06	Up
IL10	interleukin 10	GeneID:397106,Genbank:NM_214041.1	0.00530204	3.11e-09	Down
IL13RA1	interleukin 13 receptor subunit alpha 1	GeneID:397615,Genbank:NM_214341.1	0.311487	5.16e-09	Down
IL17RA	interleukin 17 receptor A	GeneID:100518910,Genbank:XM_021092984.1	2.65224	1.08e-22	Up
IL19	interleukin 19	GeneID:100038024,Genbank:XM_003130464.3	0.0589727	2.38e-17	Down
IL1B	interleukin 1 beta	GeneID:397122,Genbank:NM_214055.1	0.0213483	0.00040337	Down
IL1R1	interleukin 1 receptor type 1	GeneID:100626904,Genbank:XM_021087128.1	0.395965	0.00293887	Down
IL1R2	interleukin 1 receptor type 2	GeneID:100628112,Genbank:XM_021085770.1	0.0981142	3.39e-54	Down
IL20	interleukin 20	GeneID:100522695,Genbank:XM_021102700.1	0.0496896	2.13e-77	Down
IL23A	interleukin 23 subunit alpha	GeneID:100155546,Genbank:NM_001130236.1	0.267815	3.29e-05	Down
IL24	interleukin 24	GeneID:100739374,Genbank:XM_021063319.1	0.140885	8.12e-05	Down
IL2RG	interleukin 2 receptor subunit gamma	GeneID:397156,Genbank:XM_021079497.1	3.08553	0.00358893	Up
IL33	interleukin 33	GeneID:100518643,Genbank:XM_021073766.1	0.323904	0.00546276	Down
IL5	interleukin 5	GeneID:397409,Genbank:XM_013995115.2	2.02709	0.0205305	Up
IL6ST	interleukin 6 signal transducer	GeneID:100037294,Genbank:XM_021076515.1	0.483508	6.07e-06	Down
ILF2	interleukin enhancer binding factor 2	GeneID:100154734,Genbank:XM_005663409.3	2.91786	2.69e-23	Up
ILF3	interleukin enhancer binding factor 3	GeneID:100515360,Genbank:XM_021083797.1	2.20768	9.3e-16	Up
ILVBL	ilvB acetolactate synthase like	GeneID:100523720,Genbank:XM_003123453.5	2.43986	1.41e-15	Up
IMMP1L	inner mitochondrial membrane peptidase subunit 1	GeneID:100514893,Genbank:XM_013994453.2	2.06846	1.85e-08	Up
IMMT	inner membrane mitochondrial protein	GeneID:100738124,Genbank:XM_021087287.1	0.475994	2.69e-05	Down
IMP3	IMP3, U3 small nucleolar ribonucleoprotein	GeneID:100151831,Genbank:NM_001243292.1	2.16265	0.000146572	Up
INAFM2	InaF motif containing 2	GeneID:106506757,Genbank:XM_013985582.2	2.75525	5.45e-18	Up
ING3	inhibitor of growth family member 3	GeneID:100512026,Genbank:NM_001244268.1	2.00163	0.00980397	Up
ING5	inhibitor of growth family member 5	GeneID:110256977,Genbank:XM_021075111.1	5.05086	2.78e-05	Up
INHBA	inhibin beta A subunit	GeneID:397093,Genbank:NM_214028.1	0.289816	2.82e-28	Down
INHBE	inhibin beta E subunit	GeneID:100518554,Genbank:XM_003126320.4	4.92286	0.0123822	Up
INO80	INO80 complex subunit	GeneID:100517567,Genbank:XM_003121588.5	4.11237	1.01e-14	Up
INO80E	INO80 complex subunit E	GeneID:100624556,Genbank:XM_021088006.1	2.41694	7.65e-05	Up
INPP4B	inositol polyphosphate-4-phosphatase type II B	GeneID:100511393,Genbank:XM_003129178.6	0.131007	0.00109375	Down
INPP5B	inositol polyphosphate-5-phosphatase B	GeneID:100512110,Genbank:XM_021095974.1	2.63636	0.000350704	Up
INSIG1	insulin induced gene 1	GeneID:403162,Genbank:NM_001244521.1	0.0532519	1.44e-36	Down
INSRR	insulin receptor related receptor	GeneID:100155702,Genbank:XM_001929524.5	0.351207	1.32e-05	Down
INTS10	integrator complex subunit 10	GeneID:100517378,Genbank:XM_013985011.2	2.59526	3.31e-27	Up
INTS14	integrator complex subunit 14	GeneID:100153401,Genbank:XM_005659853.3	2.12956	8.44e-12	Up
INTS5	integrator complex subunit 5	GeneID:100621046,Genbank:XM_003353823.4	4.6838	1.81e-06	Up
INTS7	integrator complex subunit 7	GeneID:100622344,Genbank:XM_021063859.1	3.1096	6.71e-10	Up
IPO13	importin 13	GeneID:100624339,Genbank:XM_003356487.4	2.97737	9.89e-16	Up
IPO9	importin 9	GeneID:102161799,Genbank:XM_021064520.1	2.77962	4.82e-11	Up
IPP	intracisternal A particle-promoted polypeptide	GeneID:110261238,Genbank:XM_021096725.1	2.21426	2.71e-05	Up
IQCK	IQ motif containing K	GeneID:100622841,Genbank:XM_021086532.1	0.455885	0.00207771	Down
IQSEC1	IQ motif and Sec7 domain 1	GeneID:100622196,Genbank:XM_021069400.1	2.65859	4.23e-12	Up
IQSEC2	IQ motif and Sec7 domain 2	GeneID:100520058,Genbank:XM_021079683.1	0.380578	3.01e-21	Down
IRAK1	interleukin 1 receptor associated kinase 1	GeneID:396606,Genbank:XM_003135490.4	2.25496	3.55e-13	Up
IRAK3	interleukin 1 receptor associated kinase 3	GeneID:100514645,Genbank:XM_021091960.1	0.141261	2.09e-33	Down
IRF1	interferon regulatory factor 1	GeneID:396611,Genbank:XM_021080244.1	0.140798	8.27e-46	Down
IRF2BP1	interferon regulatory factor 2 binding protein 1	GeneID:100512233,Genbank:XM_003127228.4	4.15099	3.09e-29	Up
IRF2BPL	interferon regulatory factor 2 binding protein like	GeneID:100152768,Genbank:XM_001928316.6	0.478614	3.13e-07	Down
IRF9	interferon regulatory factor 9	GeneID:780415,Genbank:NM_001078670.1	0.157113	4.84e-11	Down
ISG12(A)	putative ISG12(a) protein	GeneID:100153902,Genbank:NM_001198921.1	0.0399188	4.93e-31	Down
ISG15	ISG15 ubiquitin-like modifier	GeneID:100145895,Genbank:NM_001128469.2	0.163016	7.29e-09	Down
ISG20L2	interferon stimulated exonuclease gene 20 like 2	GeneID:100157573,Genbank:XM_001924747.5	4.08005	3.06e-25	Up
ISOC2	isochorismatase domain containing 2	GeneID:100518558,Genbank:XM_021095040.1	2.42324	3.02e-10	Up
ITFG1	integrin alpha FG-GAP repeat containing 1	GeneID:100521970,Genbank:XM_021094239.1	0.484275	2.28e-11	Down
ITFG2	integrin alpha FG-GAP repeat containing 2	GeneID:100512166,Genbank:XM_021092458.1	8.05649	7.21e-20	Up
ITGA2	integrin subunit alpha 2	GeneID:397483,Genbank:XM_021076566.1	0.245023	5.8e-07	Down
ITGA5	integrin subunit alpha 5	GeneID:100155091,Genbank:XM_001925252.7	0.334065	0.000180116	Down
ITGA8	integrin subunit alpha 8	GeneID:100512676,Genbank:XM_021064834.1	0.0842694	2.69e-25	Down
ITGA9	integrin subunit alpha 9	GeneID:100626707,Genbank:XM_021071658.1	0.205704	2.66e-06	Down
ITGAE	integrin subunit alpha E	GeneID:100519919,Genbank:XM_021067683.1	2.60708	4.03e-08	Up
ITGAV	integrin subunit alpha V	GeneID:397285,Genbank:XM_021074688.1	0.227545	5.94e-17	Down
ITGB1	integrin subunit beta 1	GeneID:397019,Genbank:XM_013980285.2	0.450177	1.78e-05	Down
ITGB1BP1	integrin subunit beta 1 binding protein 1	GeneID:100622267,Genbank:XM_005662751.3	2.27491	2.16e-11	Up
ITGB2	integrin subunit beta 2	GeneID:396943,Genbank:NM_213908.1	0.335372	0.0168171	Down
ITGB6	integrin subunit beta 6	GeneID:100037276,Genbank:XM_021074449.1	0.174905	8.03e-19	Down
ITGB8	integrin subunit beta 8	GeneID:100037284,Genbank:XM_021101903.1	0.131191	8.19e-33	Down
ITPA	inosine triphosphatase	GeneID:100157088,Genbank:XM_021077577.1	2.06308	1.09e-09	Up
ITPKA	inositol-trisphosphate 3-kinase A	GeneID:100516235,Genbank:XM_021097438.1	0.41048	8.54e-06	Down
ITPRIP	inositol 1,4,5-trisphosphate receptor interacting protein	GeneID:100156217,Genbank:XM_021072795.1	2.34318	3.29e-05	Up
ITPRIPL1	inositol 1,4,5-trisphosphate receptor interacting protein-like 1	GeneID:110259969,Genbank:XM_021087097.1	2.62607	2.91e-05	Up
IVD	isovaleryl-CoA dehydrogenase	GeneID:100156047,Genbank:NM_001167635.1	0.367383	0.00291436	Down
IZUMO2	IZUMO family member 2	GeneID:100524938,Genbank:XM_021094780.1	0.051906	0.00592233	Down
IZUMO4	IZUMO family member 4	GeneID:100514821,Genbank:XM_003123021.2	0.331018	0.00126958	Down
JADE3	jade family PHD finger 3	GeneID:100521831,Genbank:XM_013986089.2	2.76623	9.15e-07	Up
JAK2	Janus kinase 2	GeneID:397201,Genbank:XM_021082799.1	0.30631	6.69e-13	Down
JAK3	Janus kinase 3	GeneID:100518649,Genbank:XM_005654907.3	0.332121	5.04e-11	Down
JAML	junction adhesion molecule like	GeneID:100512978,Genbank:XM_005653698.3	0.262525	9.49e-11	Down
JDP2	Jun dimerization protein 2	GeneID:100624820,Genbank:XM_021099535.1	3.7295	9.51e-05	Up
JMJD1C	jumonji domain containing 1C	GeneID:100157328,Genbank:XM_021073644.1	0.32988	1.27e-09	Down
JMJD4	jumonji domain containing 4	GeneID:100512588,Genbank:XM_003123609.5	2.10944	0.00253906	Up
JMJD6	arginine demethylase and lysine hydroxylase	GeneID:100621462,Genbank:XM_021066561.1	2.59412	6e-08	Up
JMJD8	jumonji domain containing 8	GeneID:100511444,Genbank:XM_021086897.1	0.247592	1.24e-11	Down
JMY	junction mediating and regulatory protein, p53 cofactor	GeneID:100510894,Genbank:XM_021084484.1	0.382424	1.9e-07	Down
JOSD1	Josephin domain containing 1	GeneID:100520958,Genbank:XM_013988199.2	2.07037	0.00453968	Up
JPT2	Jupiter microtubule associated homolog 2	GeneID:474165,Genbank:NM_001048070.1	5.52346	5.86e-56	Up
JRK	Jrk helix-turn-helix protein	GeneID:110260199,Genbank:XM_021088782.1	3.16424	1.55e-23	Up
KANSL1L	KAT8 regulatory NSL complex subunit 1 like	GeneID:100737355,Genbank:XM_005672154.3	0.407043	0.00111839	Down
KANSL2	KAT8 regulatory NSL complex subunit 2	GeneID:100513860,Genbank:XM_021091033.1	2.60675	1.69e-16	Up
KARS	lysyl-tRNA synthetase	GeneID:100521452,Genbank:XM_003126856.3	0.392127	1.69e-16	Down
KAT2B	lysine acetyltransferase 2B	GeneID:100626923,Genbank:XM_021071366.1	0.488092	0.00310331	Down
KAT5	lysine acetyltransferase 5	GeneID:100511913,Genbank:XM_005660642.3	2.17319	3.88e-11	Up
KATNA1	katanin catalytic subunit A1	GeneID:100518101,Genbank:XM_021086876.1	2.253	1.57e-06	Up
KATNAL1	katanin catalytic subunit A1 like 1	GeneID:100156612,Genbank:XM_021065541.1	0.316403	5.56e-23	Down
KBTBD4	kelch repeat and BTB domain containing 4	GeneID:100511244,Genbank:XM_003122803.6	2.62836	4.48e-06	Up
KCNA3	potassium voltage-gated channel subfamily A member 3	GeneID:100156614,Genbank:XM_021090046.1	28.3826	0.000574784	Up
KCNA5	potassium voltage-gated channel subfamily A member 5	GeneID:474166,Genbank:NM_001006593.2	0.0713059	0.0180717	Down
KCNC3	potassium voltage-gated channel subfamily C member 3	GeneID:100511263,Genbank:XM_003356006.4	0.123967	2.99e-10	Down
KCNC4	potassium voltage-gated channel subfamily C member 4	GeneID:100623937,Genbank:XM_021090049.1	5.38938	0.0145845	Up
KCND2	potassium voltage-gated channel subfamily D member 2	GeneID:100512382,Genbank:XM_021078791.1	0.244697	0.00236267	Down
KCNIP2	potassium voltage-gated channel interacting protein 2	GeneID:100037948,Genbank:XM_003359346.4	0.175725	4.81e-07	Down
KCNIP4	potassium voltage-gated channel interacting protein 4	GeneID:100516499,Genbank:XM_003482356.4	0.13806	5.95e-09	Down
KCNJ14	potassium voltage-gated channel subfamily J member 14	GeneID:100521454,Genbank:XM_003127272.4	2.19619	0.0108676	Up
KCNK7	potassium two pore domain channel subfamily K member 7	GeneID:100512393,Genbank:XM_003122534.4	0.331693	0.0202273	Down
KCNN1	potassium calcium-activated channel subfamily N member 1	GeneID:100519132,Genbank:XM_005654901.3	0.123364	6.5e-09	Down
KCNN2	potassium calcium-activated channel subfamily N member 2	GeneID:100519705,Genbank:XM_021084636.1	0.401055	0.000482414	Down
KCNN4	potassium calcium-activated channel subfamily N member 4	GeneID:397081,Genbank:NM_214018.2	4.98929	0.000913199	Up
KCNQ4	potassium voltage-gated channel subfamily Q member 4	GeneID:100526228,Genbank:XM_021096972.1	0.210286	0.00754498	Down
KCP	kielin/chordin-like protein	GeneID:100517738,Genbank:XM_013990798.1	0.326472	0.00200869	Down
KCTD1	potassium channel tetramerization domain containing 1	GeneID:100514526,Genbank:XM_005653406.3	3.89653	8.1e-07	Up
KCTD11	potassium channel tetramerization domain containing 11	GeneID:100622059,Genbank:XM_003358250.5	2.23711	0.00299094	Up
KCTD15	potassium channel tetramerization domain containing 15	GeneID:110260977,Genbank:XM_021094315.1	2.22863	2e-06	Up
KCTD5	potassium channel tetramerization domain containing 5	GeneID:100525690,Genbank:XM_013987853.2	2.30581	9.51e-08	Up
KCTD7	potassium channel tetramerization domain containing 7	GeneID:100622993,Genbank:XM_003354517.4	0.432704	1.55e-14	Down
KDELR1	KDEL endoplasmic reticulum protein retention receptor 1	GeneID:100520962,Genbank:XM_003127269.5	0.453253	2.36e-22	Down
KDM4A	lysine demethylase 4A	GeneID:100621904,Genbank:XM_021096835.1	4.04699	2.96e-21	Up
KDR	kinase insert domain receptor	GeneID:397311,Genbank:XM_003128987.6	0.17753	1.06e-10	Down
KEL	Kell blood group, metallo-endopeptidase	GeneID:100511542,Genbank:XM_021078895.1	0.130932	7.75e-14	Down
KHSRP	KH-type splicing regulatory protein	GeneID:100516780,Genbank:XM_021083987.1	2.3716	2.37e-20	Up
KIAA0319L	KIAA0319 like	GeneID:110261144,Genbank:XM_021095912.1	0.33275	7.74e-37	Down
KIAA0754	KIAA0754 ortholog	GeneID:110261156,Genbank:XM_021095984.1	0.200611	1.79e-10	Down
KIAA0825	KIAA0825 ortholog	GeneID:106509502,Genbank:XM_021085379.1	0.315974	1.03e-05	Down
KIAA0907	KIAA0907 ortholog	GeneID:100157149,Genbank:XM_001928648.6	0.294394	2.91e-23	Down
KIAA1109	KIAA1109 ortholog	GeneID:100521104,Genbank:XM_021101630.1	0.266466	7.11e-25	Down
KIAA1143	KIAA1143 ortholog	GeneID:100512313,Genbank:NM_001244174.1	3.13708	1.29e-07	Up
KIAA1211L	KIAA1211 like	GeneID:100526102,Genbank:XM_021087220.1	5.5212	2.98e-06	Up
KIAA1257	KIAA1257 ortholog	GeneID:100622492,Genbank:XM_021069402.1	4.38732	0.0178743	Up
KIAA1551	KIAA1551 ortholog	GeneID:100511327,Genbank:XM_005664007.3	0.325711	9.69e-22	Down
KIF18B	kinesin family member 18B	GeneID:100521577,Genbank:XM_013980900.2	2.00193	0.00602402	Up
KIF24	kinesin family member 24	GeneID:100522820,Genbank:XM_013980172.2	2.41114	0.00316117	Up
KIF26B	kinesin family member 26B	GeneID:100516102,Genbank:XM_021064466.1	0.151984	5.07e-14	Down
KIF27	kinesin family member 27	GeneID:100622281,Genbank:XM_021064656.1	0.340686	4.95e-09	Down
KIF2C	kinesin family member 2C	GeneID:100516205,Genbank:XM_003128056.6	2.34399	1.06e-05	Up
KIFC1	kinesin family member C1	GeneID:100154627,Genbank:XM_021098599.1	2.01821	2.4e-06	Up
KIT	KIT proto-oncogene receptor tyrosine kinase	GeneID:396810,Genbank:NM_001044525.1	0.242289	0.00853565	Down
KITLG	KIT ligand	GeneID:397509,Genbank:XM_021091141.1	2.42804	5.54e-10	Up
KLF12	Kruppel like factor 12	GeneID:100174955,Genbank:XM_021065127.1	0.351403	7.73e-11	Down
KLF2	Kruppel like factor 2	GeneID:100174959,Genbank:NM_001134351.2	7.30056	1.46e-07	Up
KLF7	Kruppel like factor 7	GeneID:100038003,Genbank:XM_021074497.1	0.448647	0.00248757	Down
KLHDC2	kelch domain containing 2	GeneID:100154557,Genbank:XM_001925208.7	2.27447	0.00114536	Up
KLHDC9	kelch domain containing 9	GeneID:100153656,Genbank:XM_001927877.5	0.273929	0.000450789	Down
KLHL15	kelch like family member 15	GeneID:100525794,Genbank:XM_013986014.2	0.372699	5.41e-27	Down
KLHL18	kelch like family member 18	GeneID:100736900,Genbank:XM_021068721.1	2.3148	1.24e-09	Up
KLHL21	kelch like family member 21	GeneID:106504088,Genbank:XM_005656009.3	2.2517	0.00548554	Up
KLHL24	kelch like family member 24	GeneID:100513048,Genbank:XM_021069905.1	0.152895	1.04e-16	Down
KLHL26	kelch like family member 26	GeneID:100523486,Genbank:XM_003123523.5	2.47351	4.3e-07	Up
KLHL28	kelch like family member 28	GeneID:100156355,Genbank:XM_021101177.1	0.240382	1.17e-32	Down
KLHL29	kelch like family member 29	GeneID:100522799,Genbank:XM_021087787.1	4.54438	0.000165221	Up
KLHL40	kelch like family member 40	GeneID:100523695,Genbank:XM_013981524.2	0.022627	1.12e-41	Down
KLHL5	kelch like family member 5	GeneID:100739193,Genbank:XM_021101108.1	2.27033	0.00138785	Up
KMT2B	lysine methyltransferase 2B	GeneID:100520742,Genbank:XM_003127067.5	2.86985	8.57e-14	Up
KMT2E	lysine methyltransferase 2E	GeneID:100628131,Genbank:XM_021102573.1	0.322845	8.18e-50	Down
KNOP1	lysine rich nucleolar protein 1	GeneID:100622638,Genbank:XM_021086529.1	2.18987	0.0175089	Up
KPNA2	karyopherin subunit alpha 2	GeneID:397218,Genbank:XM_021066215.1	2.37809	3.14e-10	Up
KPNA5	karyopherin subunit alpha 5	GeneID:397220,Genbank:XM_001925212.7	0.499386	0.00107063	Down
KREMEN1	kringle containing transmembrane protein 1	GeneID:100154052,Genbank:XM_013990380.2	0.408598	1.33e-33	Down
KREMEN2	kringle containing transmembrane protein 2	GeneID:100737079,Genbank:XM_021086733.1	0.499295	0.0139783	Down
KRI1	KRI1 homolog	GeneID:100525385,Genbank:XM_013987437.2	4.65455	2.51e-42	Up
KRT27	keratin 27	GeneID:100521040,Genbank:NM_001244622.1	5.88125	0.0127058	Up
KRT5	keratin 5	GeneID:100511564,Genbank:XM_003126173.4	0.125669	3.47e-07	Down
KRTCAP3	keratinocyte associated protein 3	GeneID:102159544,Genbank:XM_021087684.1	4.39054	0.00670735	Up
KSR2	kinase suppressor of ras 2	GeneID:100519054,Genbank:XM_005657319.3	0.184219	0.00520466	Down
KTI12	KTI12 chromatin associated homolog	GeneID:102158636,Genbank:XM_021096660.1	4.93395	1.17e-10	Up
L2HGDH	L-2-hydroxyglutarate dehydrogenase	GeneID:100152180,Genbank:XM_001926818.5	0.291534	2.34e-21	Down
LAMA1	laminin subunit alpha 1	GeneID:100625589,Genbank:XM_021096069.1	0.393831	6.52e-06	Down
LAMA3	laminin subunit alpha 3	GeneID:100511642,Genbank:XM_003482042.4	2.73988	0.020925	Up
LAMA4	laminin subunit alpha 4	GeneID:100154581,Genbank:XM_013992761.2	0.0452346	0.000261336	Down
LAMB1	laminin subunit beta 1	GeneID:396707,Genbank:XM_003130269.5	0.408645	6.56e-11	Down
LAMP1	lysosomal associated membrane protein 1	GeneID:494565,Genbank:NM_001011507.1	0.492478	5.38e-14	Down
LAMP2	lysosomal associated membrane protein 2	GeneID:100154598,Genbank:NM_001244255.1	0.392785	1.68e-05	Down
LAMP5	lysosomal associated membrane protein family member 5	GeneID:100154727,Genbank:XM_001926375.7	0.085046	0.00903606	Down
LAMTOR2	late endosomal/lysosomal adaptor, MAPK and MTOR activator 2	GeneID:100156749,Genbank:NM_001243627.1	2.08796	2.95e-13	Up
LARP4	La ribonucleoprotein domain family member 4	GeneID:100626466,Genbank:XM_021091657.1	2.56694	1.02e-14	Up
LARP4B	La ribonucleoprotein domain family member 4B	GeneID:100522458,Genbank:XM_021065070.1	2.42941	0.000289893	Up
LAS1L	LAS1 like, ribosome biogenesis factor	GeneID:100156298,Genbank:XM_021080068.1	2.28368	1.74e-15	Up
LAX1	lymphocyte transmembrane adaptor 1	GeneID:100511526,Genbank:XM_013989538.2	0.0689009	0.00416231	Down
LBH	limb bud and heart development	GeneID:102160087,Genbank:XM_021087663.1	0.23245	2.75e-16	Down
LCMT2	leucine carboxyl methyltransferase 2	GeneID:100156590,Genbank:XM_003353380.4	7.18767	5.58e-05	Up
LCN2	lipocalin 2	GeneID:100153501,Genbank:XM_021088538.1	8.81817	3.69e-06	Up
LCORL	ligand dependent nuclear receptor corepressor like	GeneID:100337668,Genbank:XM_021100300.1	0.487882	0.00700463	Down
LDHC	lactate dehydrogenase C	GeneID:100502559,Genbank:XM_021077690.1	0.392736	0.000626537	Down
LDHD	lactate dehydrogenase D	GeneID:100523064,Genbank:XM_021093784.1	0.364798	8.7e-06	Down
LDLR	low density lipoprotein receptor	GeneID:396801,Genbank:XM_021080452.1	0.357151	0.0017746	Down
LDLRAP1	low density lipoprotein receptor adaptor protein 1	GeneID:100125967,Genbank:XM_003127708.4	3.10158	1.2e-05	Up
LEF1	lymphoid enhancer binding factor 1	GeneID:100170126,Genbank:XM_021100277.1	2.80378	1.19e-12	Up
LEKR1	leucine, glutamate and lysine rich 1	GeneID:100627541,Genbank:XM_021069706.1	0.277166	1.98e-13	Down
LENG8	leukocyte receptor cluster member 8	GeneID:106504183,Genbank:XM_021094969.1	0.487869	0.00283316	Down
LENG9	leukocyte receptor cluster member 9	GeneID:100525050,Genbank:XM_013998767.2	5.47293	3.45e-12	Up
LEO1	LEO1 homolog, Paf1/RNA polymerase II complex component	GeneID:100518760,Genbank:XM_003121504.4	2.14197	0.00900329	Up
LETM1	leucine zipper and EF-hand containing transmembrane protein 1	GeneID:100514302,Genbank:XM_013978459.2	2.97762	1.66e-34	Up
LGALS3BP	galectin 3 binding protein	GeneID:110255948,Genbank:XM_021066516.1	0.126516	3.55e-05	Down
LGALS9	galectin 9	GeneID:396972,Genbank:XM_021066200.1	0.129034	4.52e-13	Down
LGMN	legumain	GeneID:100154477,Genbank:XM_005656451.2	0.390765	5.33e-31	Down
LGR4	leucine rich repeat containing G protein-coupled receptor 4	GeneID:100518646,Genbank:XM_021083233.1	0.461155	2.29e-09	Down
LHFPL4	lipoma HMGIC fusion partner-like 4	GeneID:100157883,Genbank:XM_003132354.6	2.70621	0.00187936	Up
LHFPL5	lipoma HMGIC fusion partner-like 5	GeneID:100152593,Genbank:XM_001927246.5	0.0253576	0.00158979	Down
LIN37	lin-37 DREAM MuvB core complex component	GeneID:100628065,Genbank:XM_013998328.2	2.54477	6.02e-11	Up
LINGO2	leucine rich repeat and Ig domain containing 2	GeneID:100622878,Genbank:XM_021064187.1	0.286648	4.83e-10	Down
LINS1	lines homolog 1	GeneID:100154247,Genbank:XM_013993232.2	2.23281	8.01e-09	Up
LIPG	lipase G, endothelial type	GeneID:100155736,Genbank:NM_001243029.1	0.346214	3.03e-06	Down
LIPT1	lipoyltransferase 1	GeneID:100622302,Genbank:XM_003362087.4	3.60829	5.49e-11	Up
LIPT2	lipoyl(octanoyl) transferase 2 (putative)	GeneID:100739011,Genbank:XM_003129640.5	6.22544	3.13e-05	Up
LIX1	limb and CNS expressed 1	GeneID:100511371,Genbank:XM_003123811.5	4.97034	2.34e-05	Up
LLPH	LLP homolog, long-term synaptic facilitation	GeneID:100513987,Genbank:XM_003126360.5	2.46158	6.01e-08	Up
LMAN1	lectin, mannose binding 1	GeneID:100153007,Genbank:XM_021099870.1	0.349033	1.41e-07	Down
LMLN	leishmanolysin like peptidase	GeneID:100514985,Genbank:XM_003358776.4	0.487596	0.000316914	Down
LMNB1	lamin B1	GeneID:100513342,Genbank:XM_003123882.5	2.52298	8.07e-07	Up
LMNB2	lamin B2	GeneID:100620983,Genbank:XM_003353991.4	3.27429	2.2e-33	Up
LMO2	LIM domain only 2	GeneID:100512825,Genbank:XM_005661026.2	3.06531	6.54e-08	Up
LMO4	LIM domain only 4	GeneID:100127155,Genbank:XM_021088448.1	2.28665	6.99e-05	Up
LMTK2	lemur tyrosine kinase 2	GeneID:100521078,Genbank:XM_021086090.1	2.74265	6.61e-06	Up
LNPEP	leucyl and cystinyl aminopeptidase	GeneID:100125826,Genbank:NM_001105291.1	0.430416	5.43e-07	Down
LNX1	ligand of numb-protein X 1	GeneID:100523319,Genbank:XM_021101221.1	0.162718	5.69e-07	Down
LOC100125545	TATA-box binding protein	GeneID:100125545,Genbank:XM_021085497.1	2.20771	1.9e-07	Up
LOC100127131	tubulin alpha-1C chain	GeneID:100127131,Genbank:XM_013988248.2	2.48857	1.15e-16	Up
LOC100151816	interferon-induced protein with tetratricopeptide repeats 5	GeneID:100151816,Genbank:NM_001315572.1	0.458575	3.44e-05	Down
LOC100152209	glutathione S-transferase omega-2	GeneID:100152209,Genbank:XM_001927288.6	2.6971	0.0109575	Up
LOC100152619	pleckstrin homology domain-containing family H member 1	GeneID:100152619,Genbank:XM_021099393.1	4.21492	3.97e-06	Up
LOC100153094	glutathione S-transferase theta-1	GeneID:100153094,Genbank:NM_001315568.1	0.436685	0.0203597	Down
LOC100153482	ice-structuring protein 4	GeneID:100153482,Genbank:XM_005663432.2	19.5683	8.68e-07	Up
LOC100153783	ovalbumin	GeneID:100153783,Genbank:XM_021099510.1	0.205265	0.0142743	Down
LOC100154044	bcl-2-like protein 2	GeneID:100154044,Genbank:XM_001928880.6	0.477262	2.17e-13	Down
LOC100154081	protein NipSnap homolog 3A	GeneID:100154081,Genbank:XM_021067012.1	0.436046	5.29e-05	Down
LOC100154312	coiled-coil domain-containing protein 116	GeneID:100154312,Genbank:XM_021074433.1	0.0922461	7.49e-09	Down
LOC100154423	uncharacterized protein C10orf88	GeneID:100154423,Genbank:XM_021073585.1	3.35496	1.47e-08	Up
LOC100155195	guanylate-binding protein 7	GeneID:100155195,Genbank:XM_021090310.1	0.0638959	2.55e-09	Down
LOC100155289	ankyrin repeat domain-containing protein 26-like	GeneID:100155289,Genbank:XM_021078249.1	0.0555837	0.00921148	Down
LOC100155534	proline-rich receptor-like protein kinase PERK2	GeneID:100155534,Genbank:XM_013983173.2	5.30812	0.00557232	Up
LOC100156167	D-3-phosphoglycerate dehydrogenase-like	GeneID:100156167,Genbank:XM_001926763.4	2.78647	0.00791851	Up
LOC100156657	uncharacterized LOC100156657	GeneID:100156657,Genbank:XM_021098094.1	2.04583	0.00258943	Up
LOC100156854	monocarboxylate transporter 1	GeneID:100156854,Genbank:XM_013988141.2	9.09213	0.0233798	Up
LOC100156937	histone H2B type 1	GeneID:100156937,Genbank:XM_001927717.6	0.226447	6.07e-09	Down
LOC100157017	glyoxylate/hydroxypyruvate reductase B	GeneID:100157017,Genbank:XM_001924715.6	0.36535	3.55e-06	Down
LOC100157391	mitochondrial import inner membrane translocase subunit Tim23	GeneID:100157391,Genbank:XM_001926555.6	2.82606	5.57e-11	Up
LOC100157968	cornifin-A	GeneID:100157968,Genbank:XM_013997101.2	2.67485	0.0145672	Up
LOC100510904	histone H1.0	GeneID:100510904,Genbank:XM_003126037.4	2.37401	0.0217219	Up
LOC100511094	olfactory receptor 51I2-like	GeneID:100511094,Genbank:XM_021062364.1	0.354191	0.012558	Down
LOC100511352	uncharacterized LOC100511352	GeneID:100511352,Genbank:XM_021073788.1	4.13242	1.37e-10	Up
LOC100512656	retinol dehydrogenase 16	GeneID:100512656,Genbank:XM_021091818.1	0.0451571	0.0174184	Down
LOC100512793	cholesterol 24-hydroxylase	GeneID:100512793,Genbank:XM_021099690.1	0.101096	9.8e-10	Down
LOC100512926	cytochrome c oxidase assembly factor 6 homolog	GeneID:100512926,Genbank:XM_003133017.4	3.25398	7.49e-12	Up
LOC100513074	serine protease inhibitor Kazal-type 9	GeneID:100513074,Genbank:XM_003124080.5	0.047491	6.82e-13	Down
LOC100513296	transmembrane protease serine 11F	GeneID:100513296,Genbank:XM_021101393.1	0.413882	0.00261339	Down
LOC100513362	zinc finger protein 211-like	GeneID:100513362,Genbank:XM_005664913.3	0.486244	1.05e-08	Down
LOC100513542	serine/threonine-protein phosphatase 5	GeneID:100513542,Genbank:XM_003127234.6	3.53134	2.3e-09	Up
LOC100513601	patr class I histocompatibility antigen, A-126 alpha chain-like	GeneID:100513601,Genbank:XM_005665685.3	0.371936	1.47e-16	Down
LOC100513607	tripartite motif-containing protein 60-like	GeneID:100513607,Genbank:XM_021100530.1	35.8794	0.00283407	Up
LOC100513636	melanoma-associated antigen B3-like	GeneID:100513636,Genbank:XM_021080127.1	3.79807	0.000991394	Up
LOC100513838	melanoma-associated antigen 10-like	GeneID:100513838,Genbank:XM_021079877.1	6.36301	0.0150764	Up
LOC100513863	sialic acid-binding Ig-like lectin 10	GeneID:100513863,Genbank:XM_021094936.1	2.405	1.49e-06	Up
LOC100514068	CMRF35-like molecule 6	GeneID:100514068,Genbank:XM_013980784.2	0.171394	0.0131188	Down
LOC100514309	olfactory receptor 149-like	GeneID:100514309,Genbank:XM_005653713.3	0.018443	0.000134922	Down
LOC100514323	NACHT, LRR and PYD domains-containing protein 1a-like	GeneID:100514323,Genbank:XM_021069727.1	5.53924	6.28e-07	Up
LOC100514356	lysine-specific demethylase 4D	GeneID:100514356,Genbank:XM_003129775.5	9.60211	4.83e-07	Up
LOC100514469	putative uncharacterized zinc finger protein 814	GeneID:100514469,Genbank:XM_005664917.3	14.6219	0.000102779	Up
LOC100514656	zinc finger protein 501	GeneID:100514656,Genbank:XM_021095151.1	5.19305	6.39e-28	Up
LOC100514786	ATP-binding cassette sub-family A member 13	GeneID:100514786,Genbank:XM_021063898.1	0.356388	7.44e-06	Down
LOC100514912	elongation factor 1-alpha, oocyte form-like	GeneID:100514912,Genbank:XM_003129778.5	10.6098	9.3e-08	Up
LOC100515118	protein PBDC1	GeneID:100515118,Genbank:XM_005657838.3	2.95679	1.73e-15	Up
LOC100515171	sodium channel protein type 2 subunit alpha	GeneID:100515171,Genbank:XM_021074835.1	0.38805	0.00114901	Down
LOC100515302	histone H2B type 3-B	GeneID:100515302,Genbank:XM_021083383.1	0.390815	2.37e-05	Down
LOC100515345	C-X-C chemokine receptor type 2	GeneID:100515345,Genbank:XM_021075348.1	5.17302	0.0223574	Up
LOC100515441	olfactory receptor 52A5-like	GeneID:100515441,Genbank:XM_021062371.1	0.325824	0.0202371	Down
LOC100515857	C-C motif chemokine 3	GeneID:100515857,Genbank:XM_003131711.5	0.162385	2.59e-09	Down
LOC100516039	C-C motif chemokine 23	GeneID:100516039,Genbank:XM_003131712.6	0.220665	0.00359597	Down
LOC100516280	olfactory receptor 52D1-like	GeneID:100516280,Genbank:XM_021062357.1	0.0400397	0.0165678	Down
LOC100516302	cystatin-9	GeneID:100516302,Genbank:XM_003134304.3	4.47384	4.62e-05	Up
LOC100516308	uncharacterized LOC100516308	GeneID:100516308,Genbank:XM_021084841.1	3.99322	0.0103487	Up
LOC100516355	zinc finger protein 77	GeneID:100516355,Genbank:XM_021084161.1	6.25996	2.81e-09	Up
LOC100516390	ankyrin repeat domain-containing protein 26	GeneID:100516390,Genbank:XM_021064875.1	0.495861	0.000423541	Down
LOC100516630	olfactory receptor 52B6	GeneID:100516630,Genbank:XM_003129447.2	0.0392026	0.00152416	Down
LOC100516852	radial spoke head 10 homolog B	GeneID:100516852,Genbank:XM_021086088.1	4.43934	0.00550463	Up
LOC100517025	uncharacterized LOC100517025	GeneID:100517025,Genbank:XM_021085287.1	0.345589	8.38e-05	Down
LOC100517101	PRAME family member 27-like	GeneID:100517101,Genbank:XM_003356153.3	12.4692	0.000648603	Up
LOC100517129	nuclear body protein SP140-like protein	GeneID:100517129,Genbank:XM_021075662.1	0.392593	7.61e-19	Down
LOC100517166	transmembrane protein 14C	GeneID:100517166,Genbank:XM_021100171.1	0.346405	5.09e-12	Down
LOC100517731	transcription factor CP2-like protein 1	GeneID:100517731,Genbank:XM_013979827.2	0.187167	5.88e-37	Down
LOC100518170	protein FAM127	GeneID:100518170,Genbank:XM_021080821.1	0.314598	0.000311757	Down
LOC100518491	F-box only protein 27-like	GeneID:100518491,Genbank:XM_021097541.1	41.3489	0.00163532	Up
LOC100518827	uncharacterized LOC100518827	GeneID:100518827,Genbank:XM_013995035.2	0.411999	2.45e-08	Down
LOC100519082	interferon-induced transmembrane protein 1	GeneID:100519082,Genbank:XM_003124235.5	0.0941472	0.0167051	Down
LOC100519098	sterile alpha motif domain-containing protein 9	GeneID:100519098,Genbank:XM_021102382.1	0.409998	1.66e-14	Down
LOC100519511	uncharacterized LOC100519511	GeneID:100519511,Genbank:XM_005653842.3	13.7924	0.0127081	Up
LOC100519808	TRPM8 channel-associated factor 1	GeneID:100519808,Genbank:XM_021078926.1	0.240237	1.02e-07	Down
LOC100519939	small integral membrane protein 10-like protein 2A	GeneID:100519939,Genbank:XM_021080822.1	0.0755631	4.85e-05	Down
LOC100520228	small integral membrane protein 1	GeneID:100520228,Genbank:XM_003135213.4	0.0639271	0.000183803	Down
LOC100520241	olfactory receptor 10J1-like	GeneID:100520241,Genbank:XM_021089593.1	0.0657782	0.0142769	Down
LOC100520273	poly [ADP-ribose] polymerase 15	GeneID:100520273,Genbank:XM_021069823.1	0.0401546	0.000191857	Down
LOC100520452	neuferricin	GeneID:100520452,Genbank:XM_021067695.1	2.53061	2.26e-09	Up
LOC100520618	ornithine decarboxylase-like	GeneID:100520618,Genbank:XM_021095771.1	0.109279	2.02e-06	Down
LOC100520818	melanoma-associated antigen B16-like	GeneID:100520818,Genbank:XM_013986042.2	3.11909	0.0103126	Up
LOC100521027	olfactory receptor 1030-like	GeneID:100521027,Genbank:XM_021062273.1	0.455023	0.000515609	Down
LOC100521069	zinc finger protein 709-like	GeneID:100521069,Genbank:XM_003354092.4	5.88612	0.000462789	Up
LOC100521431	zinc finger protein 791-like	GeneID:100521431,Genbank:XM_021083733.1	0.365597	6.56e-07	Down
LOC100521659	cytochrome P450 26B1	GeneID:100521659,Genbank:XM_003125033.5	2.42347	0.0216768	Up
LOC100521680	histone H3.3	GeneID:100521680,Genbank:XM_003131194.4	3.88551	0.000118903	Up
LOC100521702	melanoma-associated antigen B16-like	GeneID:100521702,Genbank:XM_021080237.1	6.75267	1.15e-05	Up
LOC100522230	melanoma-associated antigen B16-like	GeneID:100522230,Genbank:XM_021080263.1	4.33238	0.00900446	Up
LOC100522267	multidrug resistance protein 1-like	GeneID:100522267,Genbank:XM_013989589.2	20.1531	0.00169007	Up
LOC100522498	eukaryotic translation initiation factor 5	GeneID:100522498,Genbank:XM_021097620.1	3.06436	0.00222673	Up
LOC100522722	putative MAGE domain-containing protein MAGEA13P	GeneID:100522722,Genbank:XM_005673939.2	3.68636	0.0020434	Up
LOC100522887	caspase-13	GeneID:100522887,Genbank:XM_003129812.6	0.237421	3.05e-10	Down
LOC100523054	mitochondrial ornithine transporter 2	GeneID:100523054,Genbank:XM_003124057.4	0.381137	0.000498674	Down
LOC100523310	guanylate-binding protein 6	GeneID:100523310,Genbank:XM_005663706.3	0.281667	0.00783444	Down
LOC100523440	cationic amino acid transporter 3-like	GeneID:100523440,Genbank:XM_003127421.4	0.281071	0.00540419	Down
LOC100523457	olfactory guanylyl cyclase GC-D-like	GeneID:100523457,Genbank:XM_021062551.1	0.19995	0.00727647	Down
LOC100523492	guanylate-binding protein 5	GeneID:100523492,Genbank:XM_013997408.2	0.334196	0.0114528	Down
LOC100523684	tubulin-specific chaperone cofactor E-like protein	GeneID:100523684,Genbank:XM_021062995.1	2.42213	2.77e-12	Up
LOC100524016	mesothelin	GeneID:100524016,Genbank:XM_003124695.4	0.276878	7.96e-07	Down
LOC100524034	tripartite motif-containing protein 64	GeneID:100524034,Genbank:XM_005667218.2	6.09689	2.49e-06	Up
LOC100524308	cytochrome b-c1 complex subunit 8	GeneID:100524308,Genbank:XM_003354278.4	2.76236	9.16e-12	Up
LOC100524378	zinc finger protein 420	GeneID:100524378,Genbank:XM_021094778.1	4.35665	0.00184182	Up
LOC100524598	cytochrome c-type heme lyase	GeneID:100524598,Genbank:XM_003134923.5	2.66931	2.65e-13	Up
LOC100524679	ovostatin homolog 2	GeneID:100524679,Genbank:XM_021092373.1	0.104009	0.0136911	Down
LOC100524773	low-density lipoprotein receptor-related protein 2-like	GeneID:100524773,Genbank:XM_021077781.1	0.406099	0.0040887	Down
LOC100524999	placenta-specific gene 8 protein	GeneID:100524999,Genbank:XM_013989429.2	0.426877	0.000347864	Down
LOC100525140	up-regulator of cell proliferation	GeneID:100525140,Genbank:XM_021079349.1	2.75056	2.95e-05	Up
LOC100525232	cytochrome c oxidase assembly protein COX16 homolog, mitochondrial	GeneID:100525232,Genbank:XM_003128623.4	3.0533	9.5e-07	Up
LOC100525396	growth-regulated protein homolog gamma-like	GeneID:100525396,Genbank:XM_003126166.6	0.354727	3.38e-05	Down
LOC100525652	olfactory receptor 51L1-like	GeneID:100525652,Genbank:XM_021062394.1	0.0821185	0.00264467	Down
LOC100525721	dual specificity protein phosphatase 15	GeneID:100525721,Genbank:XM_003359940.5	0.369056	0.0063341	Down
LOC100525835	arachidonate 15-lipoxygenase B	GeneID:100525835,Genbank:XM_021067854.1	0.149357	0.000244058	Down
LOC100525876	ATPase family AAA domain-containing protein 3	GeneID:100525876,Genbank:XM_003127504.5	4.06337	3.48e-36	Up
LOC100620265	cytochrome P450 4F22	GeneID:100620265,Genbank:XM_003354125.3	0.0358229	1.92e-66	Down
LOC100620521	uncharacterized protein C10orf88	GeneID:100620521,Genbank:XM_003483570.4	3.41687	0.000179591	Up
LOC100620620	histone H2A-Bbd type 2/3	GeneID:100620620,Genbank:XM_021080443.1	0.0609622	0.0127482	Down
LOC100620825	rho-related GTP-binding protein RhoG-like	GeneID:100620825,Genbank:XM_005659070.3	3.61279	1.54e-06	Up
LOC100621006	RE1-silencing transcription factor-like	GeneID:100621006,Genbank:XM_021101377.1	2.06846	3.74e-06	Up
LOC100621115	nitric oxide-associated protein 1-like	GeneID:100621115,Genbank:XM_013978739.2	2.37777	0.00653373	Up
LOC100621421	acidic mammalian chitinase-like	GeneID:100621421,Genbank:XM_021090037.1	2.00827	0.00011837	Up
LOC100621428	putative MORF4 family-associated protein 1-like protein UPP	GeneID:100621428,Genbank:XM_005656488.3	0.38243	7.01e-05	Down
LOC100621538	histone H2A type 3	GeneID:100621538,Genbank:XM_021083382.1	0.199135	7.76e-14	Down
LOC100622535	leucine-rich repeat-containing protein 9	GeneID:100622535,Genbank:XM_021062251.1	0.323627	3.54e-06	Down
LOC100622859	baculoviral IAP repeat-containing protein 2	GeneID:100622859,Genbank:XM_013979324.2	0.375712	1.89e-10	Down
LOC100623157	uncharacterized LOC100623157	GeneID:100623157,Genbank:XM_021094304.1	0.263159	5.4e-07	Down
LOC100623167	tripartite motif-containing protein 43-like	GeneID:100623167,Genbank:XM_021063937.1	6.34829	1.76e-07	Up
LOC100623257	upstream-binding factor 1-like protein 1	GeneID:100623257,Genbank:XM_021062625.1	19.4094	0.000463528	Up
LOC100623332	melanoma-associated antigen B16-like	GeneID:100623332,Genbank:XM_021080265.1	3.84678	0.0142888	Up
LOC100623441	sulfotransferase 1C4	GeneID:100623441,Genbank:XM_013995888.1	0.200271	3.21e-10	Down
LOC100624086	histone H2A type 2-A-like	GeneID:100624086,Genbank:XM_003355215.5	0.309623	0.00614922	Down
LOC100624467	zinc finger protein 347	GeneID:100624467,Genbank:XM_021097261.1	2.05006	0.00746959	Up
LOC100624648	F-box-like/WD repeat-containing protein TBL1X	GeneID:100624648,Genbank:XM_021080987.1	3.79994	2.68e-13	Up
LOC100624950	cytochrome b561 domain-containing protein 1	GeneID:100624950,Genbank:XM_003355263.4	2.15789	0.0075828	Up
LOC100625127	melanoma antigen preferentially expressed in tumors-like	GeneID:100625127,Genbank:XM_003356152.1	9.60494	1.19e-07	Up
LOC100625479	cytochrome P450 1B1	GeneID:100625479,Genbank:XM_021087620.1	0.114128	7.89e-06	Down
LOC100626048	zinc finger protein 350	GeneID:100626048,Genbank:XM_013998724.2	3.29343	0.000329935	Up
LOC100626097	fibrous sheath-interacting protein 2-like	GeneID:100626097,Genbank:XM_021079868.1	0.3125	0.000105788	Down
LOC100626247	interferon-induced transmembrane protein 1-like	GeneID:100626247,Genbank:XM_003354408.4	0.0118579	2.47e-05	Down
LOC100626318	cationic amino acid transporter 3-like	GeneID:100626318,Genbank:XM_005664804.3	0.43656	0.000144099	Down
LOC100626407	cationic amino acid transporter 3	GeneID:100626407,Genbank:XM_013998732.2	0.187921	8.75e-14	Down
LOC100627380	lysine-specific demethylase 4D-like	GeneID:100627380,Genbank:XM_005667256.3	6.36542	0.000107918	Up
LOC100628233	cationic amino acid transporter 3-like	GeneID:100628233,Genbank:XM_003356046.4	66.4885	2.66e-08	Up
LOC100736603	protein FAM127	GeneID:100736603,Genbank:XM_021079959.1	0.369552	1.63e-17	Down
LOC100736818	cardiotrophin-1	GeneID:100736818,Genbank:XM_021086414.1	0.18139	4.63e-05	Down
LOC100736825	protein transport protein SEC31-like	GeneID:100736825,Genbank:XM_021064282.1	0.114126	1.55e-11	Down
LOC100737051	cat eye syndrome critical region protein 2	GeneID:100737051,Genbank:XM_021092503.1	4.64975	6.79e-06	Up
LOC100737217	ETS domain-containing transcription factor ERF	GeneID:100737217,Genbank:XM_021094463.1	0.170878	5.84e-06	Down
LOC100737224	tripartite motif-containing protein 64-like	GeneID:100737224,Genbank:XM_021063939.1	14.6524	2.54e-07	Up
LOC100737531	olfactory receptor 51E1	GeneID:100737531,Genbank:XM_005656617.3	0.32745	0.000377462	Down
LOC100737582	zinc finger protein 226-like	GeneID:100737582,Genbank:XM_021097546.1	3.08686	0.000262285	Up
LOC100737585	uncharacterized LOC100737585	GeneID:100737585,Genbank:XM_013998720.2	34.8965	2.13e-05	Up
LOC100737633	tripartite motif-containing protein 43-like	GeneID:100737633,Genbank:XM_021063940.1	6.8495	1.82e-10	Up
LOC100737756	zinc finger protein 850-like	GeneID:100737756,Genbank:XM_021095139.1	3.91683	2.06e-05	Up
LOC100737881	PRAME family member 12	GeneID:100737881,Genbank:XM_005665016.2	26.5935	8.16e-05	Up
LOC100738056	transmembrane protease serine 11G-like	GeneID:100738056,Genbank:XM_003482405.3	0.186438	3.02e-05	Down
LOC100738134	zinc finger protein 501	GeneID:100738134,Genbank:XM_021071740.1	7.58154	6.66e-06	Up
LOC100738425	multidrug resistance-associated protein 4	GeneID:100738425,Genbank:XM_021065400.1	0.268059	0.0175507	Down
LOC100738479	tripartite motif-containing protein 34	GeneID:100738479,Genbank:XM_005667079.3	0.237225	4.21e-11	Down
LOC100738684	malignant T-cell-amplified sequence 1	GeneID:100738684,Genbank:XM_003482845.3	2.46918	9.86e-14	Up
LOC100738720	myelin and lymphocyte protein	GeneID:100738720,Genbank:XM_021087087.1	0.25833	9.65e-05	Down
LOC100738744	histone H2B type 2-E	GeneID:100738744,Genbank:XM_021089929.1	0.103695	5.39e-19	Down
LOC100738859	histone H2B type 2-E	GeneID:100738859,Genbank:XM_003355214.5	0.160412	1.86e-10	Down
LOC100738864	olfactory receptor 2AG1-like	GeneID:100738864,Genbank:XM_021062320.1	0.0234783	0.000786154	Down
LOC100739101	cytochrome P450 4F6-like	GeneID:100739101,Genbank:XM_021083611.1	0.489493	0.002058	Down
LOC100739218	double-headed protease inhibitor, submandibular gland-like	GeneID:100739218,Genbank:XM_005661785.3	0.34123	5.94e-22	Down
LOC100739498	protocadherin beta-17-like	GeneID:100739498,Genbank:XM_013995253.2	0.438468	0.00595394	Down
LOC102157603	uncharacterized LOC102157603	GeneID:102157603,Genbank:XM_021086611.1	0.0955253	3.97e-06	Down
LOC102157778	collagen alpha-1(I) chain-like	GeneID:102157778,Genbank:XM_021084513.1	3.12572	8.21e-06	Up
LOC102158193	tumor necrosis factor receptor superfamily member 6-like	GeneID:102158193,Genbank:XM_013993999.2	2.3133	0.00023244	Up
LOC102158399	translation initiation factor IF-2-like	GeneID:102158399,Genbank:XM_021065088.1	0.313632	6.48e-07	Down
LOC102158679	carcinoembryonic antigen-related cell adhesion molecule 5-like	GeneID:102158679,Genbank:XM_021094464.1	3.80959	0.00320765	Up
LOC102159363	putative uncharacterized protein FLJ38447	GeneID:102159363,Genbank:XM_005657036.3	0.446025	1.58e-06	Down
LOC102159655	histone H2A type 2-A-like	GeneID:102159655,Genbank:XM_005663506.3	0.388151	0.00692203	Down
LOC102160336	ubiquitin-conjugating enzyme E2 E1	GeneID:102160336,Genbank:XM_021071421.1	2.69498	2.59e-08	Up
LOC102160349	myosin-16-like	GeneID:102160349,Genbank:XM_021087967.1	0.296201	0.000354437	Down
LOC102160410	atherin-like	GeneID:102160410,Genbank:XM_021099351.1	0.0974541	6.49e-12	Down
LOC102161584	proline-rich protein HaeIII subfamily 1-like	GeneID:102161584,Genbank:XM_021094085.1	3.85696	0.0014118	Up
LOC102161784	guanylate-binding protein 6-like	GeneID:102161784,Genbank:XM_005663708.3	0.128154	3.34e-05	Down
LOC102162127	annexin-2 receptor	GeneID:102162127,Genbank:XM_005657618.1	4.48487	0.00270675	Up
LOC102162202	histone H2B type 2-E	GeneID:102162202,Genbank:XM_013997205.2	0.0406786	7.5e-25	Down
LOC102162205	uncharacterized LOC102162205	GeneID:102162205,Genbank:XM_021101729.1	0.203635	0.00144602	Down
LOC102162336	major centromere autoantigen B-like	GeneID:102162336,Genbank:XM_021064570.1	0.0609658	8.34e-106	Down
LOC102162715	putative uncharacterized protein FLJ37770	GeneID:102162715,Genbank:XM_021062536.1	0.338205	0.000941628	Down
LOC102163598	5-hydroxytryptamine receptor 3C-like	GeneID:102163598,Genbank:XM_021069942.1	0.00942487	1.12e-07	Down
LOC102163801	uncharacterized LOC102163801	GeneID:102163801,Genbank:XM_021065295.1	0.293311	0.00198209	Down
LOC102164431	nuclear RNA export factor 3-like	GeneID:102164431,Genbank:XM_021079855.1	37.9681	0.000997408	Up
LOC102164547	zinc finger protein 420	GeneID:102164547,Genbank:XM_013998421.2	0.287964	6.6e-05	Down
LOC102164580	small proline-rich protein 2E	GeneID:102164580,Genbank:XM_005663425.3	7.9158	0.00415026	Up
LOC102164650	protein CutA homolog	GeneID:102164650,Genbank:XM_005660390.3	2.57236	3.89e-06	Up
LOC102164887	cell wall protein DAN4-like	GeneID:102164887,Genbank:XM_021073701.1	0.274788	5.32e-08	Down
LOC102165734	putative methyltransferase-like protein 21E pseudogene	GeneID:102165734,Genbank:XM_021065901.1	0.265997	0.0148873	Down
LOC102166523	RWD domain-containing protein 1-like	GeneID:102166523,Genbank:XM_013982945.2	0.437372	0.0156479	Down
LOC102166743	uncharacterized LOC102166743	GeneID:102166743,Genbank:XM_021074733.1	0.198092	0.0200961	Down
LOC102166958	contactin-associated protein-like 3	GeneID:102166958,Genbank:XM_021072824.1	0.0656357	0.0127813	Down
LOC102167255	leukemia inhibitory factor receptor	GeneID:102167255,Genbank:XM_021076924.1	0.48261	8.34e-06	Down
LOC102167454	uncharacterized LOC102167454	GeneID:102167454,Genbank:XM_021101480.1	0.314006	2.2e-15	Down
LOC102167697	zinc finger protein 684	GeneID:102167697,Genbank:XM_021096995.1	2.53396	0.00310197	Up
LOC102167930	mucin-16-like	GeneID:102167930,Genbank:XM_021085119.1	0.195321	0.000219096	Down
LOC106504121	histone H3.1	GeneID:106504121,Genbank:XM_013988945.2	0.317621	1.15e-05	Down
LOC106504145	tripartite motif-containing protein 77-like	GeneID:106504145,Genbank:XM_021062627.1	0.142511	1.99e-07	Down
LOC106504179	olfactory receptor 10A4	GeneID:106504179,Genbank:XM_021062315.1	0.145588	0.0105686	Down
LOC106504267	protocadherin beta-15-like	GeneID:106504267,Genbank:XM_021084915.1	0.0402664	0.00816261	Down
LOC106504796	basic proline-rich protein-like	GeneID:106504796,Genbank:XM_021066555.1	0.144423	0.00105797	Down
LOC106504991	translation initiation factor IF-2-like	GeneID:106504991,Genbank:XM_013979822.2	0.247435	2.4e-23	Down
LOC106505238	uncharacterized LOC106505238	GeneID:106505238,Genbank:XM_013980406.2	0.400558	3.96e-06	Down
LOC106506033	uncharacterized LOC106506033	GeneID:106506033,Genbank:XM_013983307.2	0.248159	0.000317687	Down
LOC106506205	zinc finger protein 596-like	GeneID:106506205,Genbank:XM_021074725.1	16.9116	0.00105071	Up
LOC106506214	collagen alpha-1(I) chain	GeneID:106506214,Genbank:XM_021075624.1	0.0262342	0.000128815	Down
LOC106507314	uncharacterized LOC106507314	GeneID:106507314,Genbank:XM_013987544.2	2.49976	0.000501626	Up
LOC106508372	pleckstrin homology domain-containing family H member 1-like	GeneID:106508372,Genbank:XM_021099392.1	3.71984	0.011697	Up
LOC106508840	uncharacterized LOC106508840	GeneID:106508840,Genbank:XM_013992534.2	0.136652	0.00541411	Down
LOC106509492	carcinoembryonic antigen-related cell adhesion molecule 5-like	GeneID:106509492,Genbank:XM_021097550.1	0.245748	0.0201502	Down
LOC106509580	uncharacterized LOC106509580	GeneID:106509580,Genbank:XM_013995208.2	0.0541466	7.95e-09	Down
LOC106509585	protocadherin gamma-B1-like	GeneID:106509585,Genbank:XM_013995257.2	0.301745	0.00964602	Down
LOC106509652	uncharacterized LOC106509652	GeneID:106509652,Genbank:XM_013995500.1	0.038844	1.96e-06	Down
LOC106510122	T-cell surface glycoprotein CD1c-like	GeneID:106510122,Genbank:XM_013996906.2	0.0491781	0.00375082	Down
LOC106510154	uncharacterized LOC106510154	GeneID:106510154,Genbank:XM_013997106.2	4.64097	0.00432532	Up
LOC106510200	glutathione S-transferase Mu 1	GeneID:106510200,Genbank:XM_021090061.1	0.264267	7.85e-20	Down
LOC106510284	apolipoprotein L3-like	GeneID:106510284,Genbank:XM_021091543.1	0.393946	1.93e-06	Down
LOC106510322	uncharacterized LOC106510322	GeneID:106510322,Genbank:XM_013997693.2	0.330596	0.017172	Down
LOC106510546	cytochrome P450 2S1	GeneID:106510546,Genbank:XM_021094414.1	0.379915	0.000348344	Down
LOC106510569	translation initiation factor IF-2-like	GeneID:106510569,Genbank:XM_013998646.2	0.206144	0.000133135	Down
LOC106510590	putative zinc finger and SCAN domain-containing protein 5C	GeneID:106510590,Genbank:XM_021097577.1	34.8563	0.000631613	Up
LOC106510645	myotubularin-related protein 9	GeneID:106510645,Genbank:XM_021095804.1	0.427775	1.24e-05	Down
LOC110255273	histone H2B type 2-F	GeneID:110255273,Genbank:XM_021089927.1	0.228821	3.08e-13	Down
LOC110255294	protocadherin gamma-A4	GeneID:110255294,Genbank:XM_021085163.1	0.0333959	0.00358335	Down
LOC110255327	cysteine and histidine-rich protein 1-like	GeneID:110255327,Genbank:XM_021090545.1	3.46276	0.00123885	Up
LOC110255360	interferon-induced very large GTPase 1-like	GeneID:110255360,Genbank:XM_021062326.1	0.155015	2.98e-09	Down
LOC110255361	interferon-induced very large GTPase 1-like	GeneID:110255361,Genbank:XM_021062330.1	0.040372	0.00816909	Down
LOC110255652	uncharacterized LOC110255652	GeneID:110255652,Genbank:XM_021064491.1	0.337798	0.000969703	Down
LOC110255693	coiled-coil domain-containing protein 144B-like	GeneID:110255693,Genbank:XM_021064878.1	0.0556832	0.00800814	Down
LOC110255736	uncharacterized LOC110255736	GeneID:110255736,Genbank:XM_021065090.1	0.0882841	0.0135057	Down
LOC110255888	extensin-like	GeneID:110255888,Genbank:XM_021066278.1	16.3827	1.27e-06	Up
LOC110255899	uncharacterized LOC110255899	GeneID:110255899,Genbank:XM_021066305.1	0.181025	0.000632829	Down
LOC110255939	uncharacterized LOC110255939	GeneID:110255939,Genbank:XM_021066452.1	0.18176	4.31e-09	Down
LOC110256054	wiskott-Aldrich syndrome protein family member 1-like	GeneID:110256054,Genbank:XM_021067439.1	54.1357	0.0159633	Up
LOC110256366	uncharacterized LOC110256366	GeneID:110256366,Genbank:XM_021069841.1	0.418141	0.000711339	Down
LOC110256379	nmrA-like family domain-containing protein 1	GeneID:110256379,Genbank:XM_021070002.1	6.68021	1.35e-11	Up
LOC110256655	translation initiation factor IF-2-like	GeneID:110256655,Genbank:XM_021072815.1	0.397775	0.015311	Down
LOC110256708	uncharacterized LOC110256708	GeneID:110256708,Genbank:XM_021073095.1	0.256775	1.99e-05	Down
LOC110256807	translation initiation factor IF-2-like	GeneID:110256807,Genbank:XM_021073633.1	11.7721	0.00210611	Up
LOC110256926	uncharacterized LOC110256926	GeneID:110256926,Genbank:XM_021074743.1	4.81329	0.00214858	Up
LOC110257248	collagen alpha-2(I) chain-like	GeneID:110257248,Genbank:XM_021076810.1	0.116125	1.86e-10	Down
LOC110257311	uncharacterized LOC110257311	GeneID:110257311,Genbank:XM_021076974.1	0.067431	0.000624136	Down
LOC110257338	annexin-2 receptor-like	GeneID:110257338,Genbank:XM_021077106.1	10.2702	0.000386649	Up
LOC110257391	uncharacterized LOC110257391	GeneID:110257391,Genbank:XM_021077694.1	2.93423	3.55e-16	Up
LOC110257570	TRPM8 channel-associated factor 2-like	GeneID:110257570,Genbank:XM_021078927.1	0.407819	1.04e-09	Down
LOC110257623	uncharacterized LOC110257623	GeneID:110257623,Genbank:XM_021079290.1	2.1768	8.78e-06	Up
LOC110257686	nuclear RNA export factor 3-like	GeneID:110257686,Genbank:XM_021079856.1	23.4549	0.0100507	Up
LOC110257690	uncharacterized LOC110257690	GeneID:110257690,Genbank:XM_021079864.1	0.441139	0.0198032	Down
LOC110257712	protein FAM127	GeneID:110257712,Genbank:XM_021079958.1	0.17863	0.00164216	Down
LOC110257782	KRAB domain-containing protein 4-like	GeneID:110257782,Genbank:XM_021080404.1	0.0211298	0.000232341	Down
LOC110257797	uncharacterized LOC110257797	GeneID:110257797,Genbank:XM_021080475.1	0.489631	0.00224563	Down
LOC110257828	negative regulator of P-body association	GeneID:110257828,Genbank:XM_021080581.1	0.242848	0.0225521	Down
LOC110259338	zinc finger protein 177-like	GeneID:110259338,Genbank:XM_021083761.1	10.6404	0.00309636	Up
LOC110259478	uncharacterized LOC110259478	GeneID:110259478,Genbank:XM_021084745.1	2.30087	0.0160996	Up
LOC110259490	spore coat protein SP96-like	GeneID:110259490,Genbank:XM_021084781.1	0.209583	1.37e-07	Down
LOC110259513	protocadherin beta-7-like	GeneID:110259513,Genbank:XM_021084908.1	0.347858	0.00170461	Down
LOC110259516	protocadherin gamma-A3-like	GeneID:110259516,Genbank:XM_021084920.1	0.270853	5.16e-05	Down
LOC110259658	putative methyl-CpG-binding domain protein 3-like 5	GeneID:110259658,Genbank:XM_021085140.1	9.82437	0.00055232	Up
LOC110259674	translation initiation factor IF-2-like	GeneID:110259674,Genbank:XM_021085170.1	0.110961	0.0104165	Down
LOC110259866	olfactory receptor 2AE1-like	GeneID:110259866,Genbank:XM_021086184.1	0.138272	0.0193479	Down
LOC110260108	uncharacterized LOC110260108	GeneID:110260108,Genbank:XM_021088374.1	0.409582	5.61e-15	Down
LOC110260116	uncharacterized LOC110260116	GeneID:110260116,Genbank:XM_021088387.1	0.246523	6.68e-05	Down
LOC110260307	low affinity immunoglobulin gamma Fc region receptor II-like	GeneID:110260307,Genbank:XM_021089524.1	0.205644	0.00433143	Down
LOC110260467	uncharacterized LOC110260467	GeneID:110260467,Genbank:XM_021090795.1	8.07265	0.000957213	Up
LOC110260611	translation initiation factor IF-2-like	GeneID:110260611,Genbank:XM_021091381.1	0.151792	3.26e-07	Down
LOC110260907	wiskott-Aldrich syndrome protein family member 1-like	GeneID:110260907,Genbank:XM_021093762.1	0.0357406	7.32e-08	Down
LOC110260994	carcinoembryonic antigen-related cell adhesion molecule 21-like	GeneID:110260994,Genbank:XM_021094471.1	4.4629	0.000664466	Up
LOC110260999	uncharacterized LOC110260999	GeneID:110260999,Genbank:XM_021094500.1	36.5285	9.09e-05	Up
LOC110261048	uncharacterized LOC110261048	GeneID:110261048,Genbank:XM_021094984.1	0.396387	3.51e-10	Down
LOC110261142	phenylalanine--tRNA ligase beta subunit-like	GeneID:110261142,Genbank:XM_021095896.1	2.32061	3.33e-08	Up
LOC110261288	zinc finger protein 836-like	GeneID:110261288,Genbank:XM_021097253.1	3.39322	1.89e-13	Up
LOC110261303	protein FAM90A27P-like	GeneID:110261303,Genbank:XM_021097281.1	11.4656	0.00156756	Up
LOC110261304	zinc finger protein 558-like	GeneID:110261304,Genbank:XM_021097282.1	0.418583	0.00274502	Down
LOC110261311	zinc finger protein 805	GeneID:110261311,Genbank:XM_021097295.1	12.2745	0.00315931	Up
LOC110261321	zinc finger protein 17-like	GeneID:110261321,Genbank:XM_021097323.1	18.4525	0.00367397	Up
LOC110261324	zinc finger protein 772-like	GeneID:110261324,Genbank:XM_021097336.1	17.615	0.0200951	Up
LOC110261334	zinc finger protein 324A-like	GeneID:110261334,Genbank:XM_021097373.1	2.84564	0.000344168	Up
LOC110261367	protein FRG2-like	GeneID:110261367,Genbank:XM_021097568.1	3.87223	0.0135405	Up
LOC110261486	histone H2B type 1-B	GeneID:110261486,Genbank:XM_021098434.1	0.203727	1.44e-11	Down
LOC110261595	uncharacterized LOC110261595	GeneID:110261595,Genbank:XM_021099272.1	0.138127	0.0111994	Down
LOC110261670	histone H2B type 1-J	GeneID:110261670,Genbank:XM_021099843.1	0.34374	1.27e-05	Down
LOC110261673	histone H4	GeneID:110261673,Genbank:XM_021099847.1	0.394994	0.00212264	Down
LOC110262100	rap guanine nucleotide exchange factor 6-like	GeneID:110262100,Genbank:XM_021101306.1	0.392576	3.96e-06	Down
LOC397451	LIF receptor alpha	GeneID:397451,Genbank:XM_021076925.1	0.0833884	4.02e-20	Down
LOC574051	histone H1.2-like protein	GeneID:574051,Genbank:NM_001025216.1	0.2126	1.15e-13	Down
LOC733579	tripartite motif protein TRIM5	GeneID:733579,Genbank:NM_001044532.1	0.268435	1.69e-44	Down
LOC780435	glutathione S-transferase mu 2	GeneID:780435,Genbank:XM_021088755.1	0.344818	0.00071075	Down
LONP1	lon peptidase 1, mitochondrial	GeneID:100511917,Genbank:NM_001243220.1	0.476238	2.52e-06	Down
LONRF1	LON peptidase N-terminal domain and ring finger 1	GeneID:100525314,Genbank:XM_021077473.1	2.73899	9.92e-10	Up
LOX	lysyl oxidase	GeneID:100525278,Genbank:NM_001206403.1	0.0631282	1.42e-73	Down
LOXL2	lysyl oxidase like 2	GeneID:110256870,Genbank:XM_021074114.1	0.196488	1.1e-39	Down
LOXL3	lysyl oxidase like 3	GeneID:100512652,Genbank:XM_021087324.1	0.377224	0.00129316	Down
LPAR5	lysophosphatidic acid receptor 5	GeneID:102161415,Genbank:XM_005652601.3	2.62856	0.00521074	Up
LPP	LIM domain containing preferred translocation partner in lipoma	GeneID:100626969,Genbank:XM_021071250.1	0.145128	5.59e-48	Down
LRBA	LPS responsive beige-like anchor protein	GeneID:100519671,Genbank:XM_021100638.1	0.280176	2.6e-18	Down
LRG1	leucine rich alpha-2-glycoprotein 1	GeneID:100524848,Genbank:XM_003123071.4	0.0884691	6.87e-10	Down
LRIF1	ligand dependent nuclear receptor interacting factor 1	GeneID:100156850,Genbank:XM_013997274.2	2.76947	5.28e-08	Up
LRIG1	leucine rich repeats and immunoglobulin like domains 1	GeneID:100521990,Genbank:XM_005669717.3	0.389192	2.3e-15	Down
LRP1	LDL receptor related protein 1	GeneID:100514839,Genbank:XM_021091826.1	0.372116	5e-09	Down
LRP12	LDL receptor related protein 12	GeneID:100154103,Genbank:XM_003125531.4	2.0044	1.4e-05	Up
LRP1B	LDL receptor related protein 1B	GeneID:100624047,Genbank:XM_021076285.1	0.269162	8.28e-05	Down
LRP2	LDL receptor related protein 2	GeneID:100519689,Genbank:XM_021076311.1	0.313331	0.00296736	Down
LRP8	LDL receptor related protein 8	GeneID:100187577,Genbank:XM_005665391.3	2.05386	2.57e-09	Up
LRR1	leucine rich repeat protein 1	GeneID:100518890,Genbank:XM_021101347.1	2.62853	4.63e-13	Up
LRRC20	leucine rich repeat containing 20	GeneID:100151944,Genbank:XM_001925274.5	2.7746	0.00348043	Up
LRRC24	leucine rich repeat containing 24	GeneID:100524082,Genbank:XM_003125437.3	3.82867	0.0173274	Up
LRRC29	leucine rich repeat containing 29	GeneID:100524680,Genbank:XM_013998260.2	0.199255	3.18e-06	Down
LRRC40	leucine rich repeat containing 40	GeneID:100515841,Genbank:XM_003127928.4	0.468826	1.49e-10	Down
LRRC58	leucine rich repeat containing 58	GeneID:100523026,Genbank:XM_021070309.1	0.492777	1.7e-09	Down
LRRC59	leucine rich repeat containing 59	GeneID:100514317,Genbank:NM_001244951.1	2.05909	1.03e-05	Up
LRRC61	leucine rich repeat containing 61	GeneID:110257605,Genbank:XM_021079112.1	3.05884	2.14e-05	Up
LRRC7	leucine rich repeat containing 7	GeneID:100516204,Genbank:XM_021096484.1	0.299104	1.82e-07	Down
LRRC71	leucine rich repeat containing 71	GeneID:100158094,Genbank:XM_021089658.1	0.303201	0.00093068	Down
LRRC8A	leucine rich repeat containing 8 family member A	GeneID:100157556,Genbank:XM_001928850.6	2.23172	5.61e-13	Up
LRRC8B	leucine rich repeat containing 8 family member B	GeneID:100155627,Genbank:XM_013997404.2	2.83157	7.72e-13	Up
LRRC8C	leucine rich repeat containing 8 family member C	GeneID:100156403,Genbank:XM_001929205.6	2.17682	5.66e-05	Up
LRRC8D	leucine rich repeat containing 8 family member D	GeneID:100737439,Genbank:XM_021090303.1	2.53484	1.22e-12	Up
LRRIQ1	leucine rich repeats and IQ motif containing 1	GeneID:100628126,Genbank:XM_021092787.1	0.20177	2.07e-07	Down
[truncated: 1,896 more rows]
