# Supplementary material for: Transcriptome analysis of PK-15 cells expressing CSFV NS4A
Source: BMC Vet Res. 2022 Dec 12;18:434. doi: 10.1186/s12917-022-03533-9 (PMC9742017; doi:10.1186/s12917-022-03533-9)
Supplement: Supplementary file 2 — Additional file 2: Supplementary Table S3. The GO terms of DEGs. [file 12917_2022_3533_MOESM2_ESM.xlsx]

## Sheet: Additional file 2
Supplementary Table S3 The GO terms of DEGs
Gene	Term	Category	p-value
MGME1;OPA1;SLC25A33	mitochondrial genome maintenance	biological_process	0.360611
BRIX1;MDN1;MRPL11;MRTO4;NOP2;PPAN;RPF2;RRS1	ribosomal large subunit assembly	biological_process	0.118353
PWP2;RPS5;RRP7A	ribosomal small subunit assembly	biological_process	0.733726
SORL1	protein targeting to Golgi	biological_process	0.812478
ATG2A;ATG3;ATG4B;MAP1LC3A;NSFL1C;TP53INP2	autophagosome assembly	biological_process	0.881171
AARS;CARS;CTU2;EEFSEC;EIF2A;FARSA;IARS;KARS;LOC100151816;MARS;METTL1;NAT10;NSUN2;PTCD1;TYW5;YARS;YRDC	tRNA binding	molecular_function	0.0254456
ARG1;LOC100523054;SLC25A15	urea cycle	biological_process	0.170407
RRS1;ZNF593	ribosomal large subunit export from nucleus	biological_process	0.457801
NFKBIA;NUTF2;TNF	protein import into nucleus, translocation	biological_process	0.802069
ACBD3;ACBD7;ECI2	fatty-acyl-CoA binding	molecular_function	0.23151
BUB3;CEP57L1;DSN1;INO80;KIF18B;KIFC1;ZWINT	mitotic sister chromatid segregation	biological_process	0.0889689
ATRIP;INTS7;RHNO1	DNA damage checkpoint	biological_process	0.647968
BCCIP;CNPPD1;GTPBP4;HERC5	regulation of cyclin-dependent protein serine/threonine kinase activity	biological_process	0.144116
CCNE2;CDK4;CDKN3;CRLF3;CUL4A;INHBA;PLK2;PPP6C;PRIM1;RANBP1;RCC1;RHOU;WEE1	G1/S transition of mitotic cell cycle	biological_process	0.183456
BACH1;E2F6	regulation of transcription involved in G1/S transition of mitotic cell cycle	biological_process	0.457801
ALMS1;CEP78;ENSA;HAUS4;HAUS8;MASTL;NES;PLCB1;TPD52L1;WEE1	G2/M transition of mitotic cell cycle	biological_process	0.899612
CIR1;HDAC4;HDAC5;HDAC7;HDAC8;HDAC9;LOC100624648;SAP30;TAF6L	histone deacetylase complex	cellular_component	0.0820566
ARID1A;ATF7;BACH1;BEND3;BRMS1L;BTG2;CALR;CBX2;CGGBP1;CIR1;CNBP;COPS2;CREBRF;CREM;CTR9;CXXC5;DDIT3;DDX20;DLX1;DNAJA3;E2F8;EDNRB;EPC1;ESR1;FOXA1;FOXC1;FRK;GPS2;H2AFY;HDAC4;HDAC7;HDAC8;HDAC9;HES1;HES7;HEY1;HEY2;HHEX;HMBOX1;HNRNPAB;HOMEZ;HOXB8;HSF1;IKZF5;IRF2BPL;KAT5;KLF12;LEF1;LOC100517129;LOC100517731;LOC100520273;LOC100521431;LOC100524378;LOC100525721;LOC100624648;LOC100626048;LOC100737217;LOC1007…	negative regulation of transcription from RNA polymerase II promoter	biological_process	0.142819
ELP2;ELP3;JADE3;KANSL1L;KANSL2;WDR5	histone acetyltransferase complex	cellular_component	0.201081
ENY2;SUPT3H;TADA3;TAF12	SAGA complex	cellular_component	0.144116
GTF3C6	transcription factor TFIIIC complex	cellular_component	0.697456
SPDL1	establishment of mitotic spindle orientation	biological_process	0.852371
GOLT1A	Golgi cis cisterna	cellular_component	0.76181
ABCA5;ACBD3;ADAM10;AP1B1;AP1G2;ARFGAP1;ARFGAP3;B3GALNT1;B3GNT5;CAV1;CAV2;CERS1;CHST3;CLN3;CLSTN3;COG8;COL7A1;COPZ2;CSPG5;CYTH1;DSEL;EDEM1;EMP2;FNDC3A;GBGT1;GBP1;GBP2;GCC1;GCNT1;GIMAP1;GLCE;GOLGA1;GOLGA4;GOLGA5;GOLGA7;GOLGB1;GOLIM4;GOLT1A;GOPC;GOSR1;HS3ST3B1;HS3ST6;ICA1;KIAA0319L;LMAN1;LOC100155195;LOC100523492;LOC110259490;MAN1A1;MANEA;MGAT2;MGAT4C;PDCD10;PJA2;PLCE1;PMEPA1;PNPLA8;PPP6C;PREB;PSEN2…	Golgi membrane	cellular_component	0.75808
EXOC4;EXOC6;EXOC8	exocyst	cellular_component	0.647968
MYO5A	microfilament motor activity	molecular_function	0.964865
GOSR1;NBAS;STX1B;STX3	SNARE binding	molecular_function	0.99356
CBLC;DCUN1D5;DYRK2;FBXO10;LOC102160336;MED18;MED20;MED30;MED31;RNF14;RNF144B;RNF19A;RNF19B;RNF20;UBE2D2;UBE2J2;UBE4B	ubiquitin ligase complex	cellular_component	0.654315
PPP2R3A;PPP2R5B	protein phosphatase type 2A complex	cellular_component	0.831882
PPP1R15B;PPP1R3B	protein phosphatase type 1 complex	cellular_component	0.375688
CAMKK2;CCL2;CCL3L1;CCL5;ERBB4;HSF1;LOC100513542;LOC100515857;MAP2K4;MAPK8IP2;MEF2C;PPM1L;PSMA4;PSMB2;PSMB9;PSMC2;PSMC4;PSMD14;PSMD4;PSMD7;RASA1;RASAL1;SHC3;SMAD1;SPRED1;WDR83;YWHAB;ZFP36	MAPK cascade	biological_process	0.271593
AKAP7;CRCP;DCTPP1;DHRS11;HINT3;ITPA;NAXE;NT5C2;NT5E;POLR2D;SLC27A1;VPS11	nucleotide binding	molecular_function	0.31454
DIS3;EXOSC2;ISG20L2;TOE1;USB1	3'-5'-exoribonuclease activity	molecular_function	0.379069
DIS3;EXOSC1;EXOSC2;EXOSC3;EXOSC4;EXOSC6;EXOSC8;EXOSC9	nuclear exosome (RNase complex)	cellular_component	0.000366712
EXOSC2;EXOSC3;EXOSC4;EXOSC6;EXOSC8;EXOSC9	cytoplasmic exosome (RNase complex)	cellular_component	0.0157529
DIS3;EXOSC1;EXOSC2;EXOSC3;EXOSC4;EXOSC6;EXOSC8;EXOSC9;ZFC3H1	exosome (RNase complex)	cellular_component	0.00231561
BEND3;DHX33;H2AFY	rDNA binding	molecular_function	0.0680595
BEND3;LOC106504121;RRP8	chromatin silencing at rDNA	biological_process	0.424538
CASC3;DCP1B;EIF4A3;MAGOH;MAGOHB;PARN;RPL18A;RPS5;SMG1;SMG5;SMG8	nuclear-transcribed mRNA catabolic process, nonsense-mediated decay	biological_process	0.757555
TNF	activation of MAPKKK activity	biological_process	0.76181
TAOK2	activation of MAPKK activity	biological_process	0.989383
CHRNA7;KARS;KIT;MAP2K3;NOD1;PLCE1;PROK2;SHC2;TGFA;TNF;TP73	activation of MAPK activity	biological_process	0.562429
DUSP10;GPS2;LAX1;PRKCA;RGS3;SPRED1	inactivation of MAPK activity	biological_process	0.0571884
AXIN1;DTL;DTX3L;FBXL20;FBXO10;FBXO30;FBXO41;HERC5;HERC6;LNPEP;LOC102160336;LONRF1;PSMA4;PSMB2;PSMB9;PSMC2;PSMC4;PSMD14;PSMD4;PSMD7;RLIM;RNF14;RNF144B;RNF166;RNF19A;RNF19B;RNF20;RNF24;UBE2C;UBE2D2;UBE2J2;UBE2K;UBE2S;UBE4B	protein polyubiquitination	biological_process	0.230773
ATRX;AURKA;PTGS2	meiotic spindle organization	biological_process	0.114982
APC2;BCCIP;CAMSAP3;CNTN2;CUL7;DOCK7;DST;GAPDH;MAP1S;PPP2R3C;WEE1;ZPR1	microtubule cytoskeleton organization	biological_process	0.484904
EXOSC9;FIGNL1;H2AFY;HDAC8;LOC100521680;LOC106504121;PINX1;RAD51	nuclear chromosome	cellular_component	0.0591844
BBS9;NEDD1;WDR60	pericentriolar material	cellular_component	0.647968
PRPF39;SNRPC;SNRPD1;SNRPD3;UHMK1	commitment complex	cellular_component	0.0135943
AAR2;DDX20;PRPF19	spliceosomal tri-snRNP complex assembly	biological_process	0.424538
GEMIN2;GEMIN6;PRPF19;SF1;SF3A2;SF3B1;SNRPD1;SNRPD3;TXNL4A;USP39	spliceosomal complex assembly	biological_process	0.00956787
DNM1;MFF;MTFP1;MTFR1;MTFR1L;MTFR2;MUL1;MX1;MX2;OPA1	mitochondrial fission	biological_process	0.00149484
ABRAXAS2;ENSA;KIF18B;KIF2C;LOC100513542;MASTL;MYB;NOLC1;SKA1;SKA3;SSSCA1;TADA3	mitotic cell cycle	biological_process	0.619967
CUL7;EFHC1;MITD1;RASA1	mitotic cytokinesis	biological_process	0.920519
ATP10A;ATP10B;ATP11A;ATP11B;ATP11C;ATP8B1;ATP8B3;ATP8B4;DCTPP1;DYRK2;DYRK3;ENO2;EPHX2;ERN1;FARSB;FIGNL1;IDH1;IDH3G;ILVBL;IRAK3;LOC110261142;MTHFD2;NUDT18;NUDT7;OPA1;PDP1;PINK1;PPM1N;PRPSAP1;PRPSAP2;PSPH;PTEN;RPS6KA4;RRAGC;SPHK1;STK38L;WEE1	magnesium ion binding	molecular_function	0.450654
POLR2D;RC3H1;ZFP36L2	nuclear-transcribed mRNA catabolic process, deadenylation-dependent decay	biological_process	0.23151
CNOT6L;ZCCHC6	nuclear-transcribed mRNA poly(A) tail shortening	biological_process	0.946435
DCP1B;LSM1;PATL1	deadenylation-dependent decapping of nuclear-transcribed mRNA	biological_process	0.295663
HYAL2;PRKCA;PTPRN;TRA2B	response to reactive oxygen species	biological_process	0.0410821
CDK4	cyclin-dependent protein kinase holoenzyme complex	cellular_component	0.927974
COPS2;COPS5;TOR1A	protein deneddylation	biological_process	0.295663
EIF4G3;LOC100151816;LSM1	RNA cap binding	molecular_function	0.23151
GEMIN5	RNA 7-methylguanosine cap binding	molecular_function	0.812478
CHTOP	transcription export complex	cellular_component	0.76181
GEMIN2;MPHOSPH10;SF3A3;SF3B1;SRRM1;TXNL4A;WDR83	RNA splicing, via transesterification reactions	biological_process	0.0249264
HNRNPM;SRSF6	alternative mRNA splicing, via spliceosome	biological_process	0.759384
CELF5;EIF4A3;MAGOH;MBNL2;SAP18;SMU1;SREK1;SRSF6;TRA2B	regulation of alternative mRNA splicing, via spliceosome	biological_process	0.352575
DDX20;GEMIN2;GEMIN4;GEMIN5;GEMIN6;GEMIN7;PRMT5;SMN1;SNRPC;SNRPD1;SNRPD3;SNRPF;TGS1	spliceosomal snRNP assembly	biological_process	0.000682983
PRPF39;SNRPC	mRNA 5'-splice site recognition	biological_process	0.288786
BCAS2;CPSF7;DHX16;DHX35;GEMIN5;GEMIN7;HNRNPA0;HNRNPM;HTATSF1;LSM3;LSM6;LSM7;MAGOH;NOVA2;PHF5A;PLRG1;POLR2D;POLR2K;PPIL1;PRPF19;PSPC1;RBM41;RNPC3;SF1;SF3A3;SF3B1;SF3B6;SNRPD1;SNRPD3;SPEN;SRRM1;SRSF11;SRSF6;SUGP1;TRA2B;TXNL4A;USP39;WBP4;WDR83	mRNA splicing, via spliceosome	biological_process	0.102581
HMGB2;HMGB3;RAD51	four-way junction DNA binding	molecular_function	0.23151
ATG2A;ATG9A;SQSTM1	phagophore assembly site	cellular_component	0.830316
GON7;TP53RK	EKC/KEOPS complex	cellular_component	0.533231
ATG9A;MAP1LC3A;MCOLN3	autophagosome membrane	cellular_component	0.855024
ATG2A;ATG3;ATG4B;ATG9A;MAP1LC3A;PINK1	autophagy of mitochondrion	biological_process	0.671801
FCF1;KRI1;NOP14;RRS1	endonucleolytic cleavage in ITS1 to separate SSU-rRNA from 5.8S rRNA and LSU-rRNA from tricistronic rRNA transcript (SSU-rRNA, 5.8S rRNA, LSU-rRNA)	biological_process	0.0685698
EIF6;EXOSC4;LAS1L;NOL9;WDR12	maturation of 5.8S rRNA	biological_process	0.12225
BMS1;FCF1;HEATR1;NGDN;NOC4L;NOP14;PDCD11;PWP2;TSR1;TSR2;UTP23;UTP3;UTP6;WDR46	maturation of SSU-rRNA from tricistronic rRNA transcript (SSU-rRNA, 5.8S rRNA, LSU-rRNA)	biological_process	0.000441981
FTSJ3;GTPBP4;PES1;RPF2;RPL7L1;WDR12	maturation of LSU-rRNA from tricistronic rRNA transcript (SSU-rRNA, 5.8S rRNA, LSU-rRNA)	biological_process	0.00172773
EXOSC2;EXOSC3;EXOSC8;EXOSC9	exonucleolytic trimming to generate mature 3'-end of 5.8S rRNA from tricistronic rRNA transcript (SSU-rRNA, 5.8S rRNA, LSU-rRNA)	biological_process	0.00847347
EIF6;LAS1L;NOP2;RPL7A;RSL1D1;WDR12	maturation of LSU-rRNA	biological_process	0.0786965
PSMA4;PSMA5;PSMB2;PSMB9;PSMC2;PSMC4;PSMD14;PSMD4;PSMD7;PSME1;PSME3;PSMG2	proteasome complex	cellular_component	0.165071
HFM1;TOP2B	resolution of meiotic recombination intermediates	biological_process	0.601107
COPS5;CUL4A;CUL4B	nucleotide-excision repair, DNA damage recognition	biological_process	0.23151
CUL4A;CUL4B;ERCC3	nucleotide-excision repair, DNA duplex unwinding	biological_process	0.170407
RAD51;SMC5;TEP1	telomere maintenance via recombination	biological_process	0.114982
DCLRE1B;LOC100517129;PARP3;RIF1;TERF2	telomere maintenance	biological_process	0.379069
AUNIP;INO80;LOC100514356;LOC100627380;NABP1;PALB2;PSMD14;RAD51;REC8;RFWD3;SMC5;SWSAP1	double-strand break repair via homologous recombination	biological_process	0.31454
DNA2	DNA double-strand break processing	biological_process	0.812478
PALB2;TOP3A	DNA synthesis involved in DNA repair	biological_process	0.533231
GRPEL1;HSPH1	adenyl-nucleotide exchange factor activity	molecular_function	0.288786
CDCA8;DSCC1;HELLS;KIF2C;MIS18A;NGDN;STAG2;WDHD1	chromosome, centromeric region	cellular_component	0.79156
BUB3;CENPV;DYNLL1;HSF1;KAT2B;KIF2C;MAD1L1;MTBP;PHF2;PINX1;SKA3;SPOUT1;ZWINT	kinetochore	cellular_component	0.384152
BUB3;CENPN;CENPV;DCTN5;DCTN6;DSN1;DYNLT3;ERCC6L;HSF1;KIF2C;MAD1L1;NUP133;NUP37;NUP85;PHF2;PHF6;PINX1;RANGAP1;SPC24;SPOUT1;ZWINT	condensed chromosome kinetochore	cellular_component	0.125997
NCAPD3;NCAPG	condensed chromosome, centromeric region	cellular_component	0.457801
ATRX;AURKA	condensed nuclear chromosome, centromeric region	cellular_component	0.79851
DCLRE1B;NSMCE3;NSMCE4A;PINX1;RIF1;SMC5;TELO2;TEP1;TERF2	chromosome, telomeric region	cellular_component	0.28738
ATRX;FEN1;GAR1;H2AFY;HMBOX1;LOC100517129;LOC100521680;LOC110261486;NABP1;NAT10;PINX1;PPP1R10;RAD51;TEN1;TERB2;TERF2;TFIP11	nuclear chromosome, telomeric region	cellular_component	0.0168454
CDK4;DSCC1;FAM111A;H2AFY;HMGN5;JMJD1C;LOXL2;MAGED1;MIS18A;MTBP;NIPBL;PINK1;PLK2;PPP1R10;STAG2;TP53;TP73;WDR82	chromatin	cellular_component	0.105263
GLYR1;H2AFY;H2AFZ;LOC100156937;LOC100510904;LOC100521680;LOC100624086;LOC100738744;LOC100738859;LOC102159655;LOC102162202;LOC106504121;LOC110255273;LOC110261486;LOC110261670;LOC110261673;LOC574051	nucleosome	cellular_component	0.545437
LOC100515302;LOC100521680;LOC100621538;LOC100738744;LOC106504121	nuclear nucleosome	cellular_component	0.559532
ACTL6A;ARID1A;ASF1A;ASF1B;CALCOCO1;CHAF1A;CHAF1B;DFFB;ESR1;H2AFY;HMGB2;IRF1;LOC100624086;LOC102159655;NASP;PLCB1;POLR3G;POU4F1;RAD51;RCC1;RIF1;SETD1A;TAF5;TCF4;TIPIN;ZEB2	nuclear chromatin	cellular_component	0.703399
CBX2;RRP1B	heterochromatin	cellular_component	0.860176
H2AFY;HMGB2;PES1;RIF1	condensed chromosome	cellular_component	0.503561
NIFK;NOL6;RAD51;RCC1;RRS1	condensed nuclear chromosome	cellular_component	0.33223
SYCE1L;SYCP2	synaptonemal complex	cellular_component	0.759384
NCAPG	condensin complex	cellular_component	0.76181
RAD51;REC8;SYCP2	lateral element	cellular_component	0.424538
SYCE2	central element	cellular_component	0.852371
ING3;KAT5;RUVBL1;TRRAP	Swr1 complex	cellular_component	0.0685698
MVB12B;VPS37A	ESCRT I complex	cellular_component	0.661231
CHMP4A;CHMP6	ESCRT III complex	cellular_component	0.457801
PPIP5K2	inositol-1,3,4,5,6-pentakisphosphate kinase activity	molecular_function	0.697456
PPIP5K2	inositol hexakisphosphate kinase activity	molecular_function	0.697456
PPIP5K2	inositol heptakisphosphate kinase activity	molecular_function	0.697456
PPIP5K2	inositol hexakisphosphate 5-kinase activity	molecular_function	0.697456
ARHGEF2;LOC100517731;SHROOM1;SLC39A3;SOX6	cell morphogenesis	biological_process	0.975528
DIAPH2;LOC100737051;MAP9;RAB35	cytokinesis	biological_process	0.875566
CHMP4A;CHMP6;MITD1	cell separation after cytokinesis	biological_process	0.598281
ABRAXAS2;ALMS1;AUNIP;BOD1;CCNB1;CEP104;CEP19;CEP44;CTDP1;DSN1;EFHC1;HAUS1;HAUS8;KATNA1;KATNAL1;MAD1L1;NEDD1;PSRC1;RANGAP1;RASSF10;RMDN2;SPDL1;TMEM201;TUBGCP5;WDR62;WDR73	spindle pole	cellular_component	0.11428
TUBGCP5	equatorial microtubule organizing center	cellular_component	0.76181
DCP1B;EDC3;EIF4ENIF1;HAX1;LOC110257828;LOC733579;LSM1;LSM3;LSM6;MOV10;PATL1;POLR2D;POLR2G;PSMA4;PSMC2;RC3H1;SQSTM1;XRN1;ZFP36	P-body	cellular_component	0.177312
BOD1;SKA1;SKA3;SPDL1	condensed chromosome outer kinetochore	cellular_component	0.00847347
LOC110257828;LSM3;MRTO4;NBAS;RC3H1;XRN1	nuclear-transcribed mRNA catabolic process	biological_process	0.0259136
BCAS2;PLRG1;PRPF19	Prp19 complex	cellular_component	0.424538
ARNTL;HDAC1;JMJD1C;PER2;PSPC1;SOX12;ZNF397	transcription regulatory region sequence-specific DNA binding	molecular_function	0.6384
ARID3A;ATF5;CGGBP1;CNBP;CREBRF;CREM;DLX1;E2F6;ETV5;FOSL1;FOXC1;H2AFY;HES6;HES7;HOXD10;HOXD3;IKZF5;KAT2B;LEF1;LOC100517731;MACC1;MEF2C;MLX;NFX1;PHF21B;STOX1;TBX20;ZBED4	RNA polymerase II regulatory region sequence-specific DNA binding	molecular_function	0.809846
AKNA;ARNT2;ATF7;CARF;CEBPG;DDIT3;E2F8;ELF1;ETV1;FOSL1;FOXS1;GRHL1;H2AFZ;HHEX;HOXA10;HSF1;IRF1;JDP2;KLF7;LEF1;LOC110256708;MEOX1;MEOX2;MESP2;NFAT5;NFYC;NKRF;NKX3-2;NR2F1;NRF1;OTX1;OVOL1;PATZ1;PITX1;SMAD1;SOX6;SSBP3;TBX20;TCF4;THAP11;TOX2;TP73;ZBTB14;ZNF239;ZNF277;ZNF639	RNA polymerase II proximal promoter sequence-specific DNA binding	molecular_function	0.946087
GTF2B;H2AFY;H2AFZ;LOC100521680;STAT1;ZNF277	RNA polymerase II core promoter sequence-specific DNA binding	molecular_function	0.361546
BACH1;H2AFZ;HOXB5;LOC100521680;MEOX2;MSC;NFYB;NFYC;POU4F1	RNA polymerase II distal enhancer sequence-specific DNA binding	molecular_function	0.385917
ARNT2;DLX1;ELF1;EPM2AIP1;ETV1;ETV5;FOXD2;FOXI3;FOXS1;GTF2I;GTF2IRD1;HIF1A;LOC100737217;LOC106510590;MEF2C;MYB;OVOL1;OVOL2;POU4F1;SOX15;SPI1;SPIC;TFDP1;THAP12;TP53;TP73;ZMYM5;ZNF174;ZNF18;ZNF518A;ZNF518B;ZNF641;ZNF770	RNA polymerase II transcription factor activity, sequence-specific DNA binding	molecular_function	0.251328
ARNTL2;TEAD1	transcription factor activity, RNA polymerase II proximal promoter sequence-specific DNA binding	molecular_function	0.759384
HEY1;HEY2;MEF2C;STAT1	transcription factor activity, RNA polymerase II core promoter sequence-specific DNA binding	molecular_function	0.19014
TEAD1	proximal promoter sequence-specific DNA binding	molecular_function	0.9433
PER2	transcription factor activity, transcription factor binding	molecular_function	0.812478
CTR9;ELOF1;ELP3	RNA polymerase II core binding	molecular_function	0.733726
CHD2;ESR1;H2AFY;HDAC1;MEOX1;NRF1;PRMT5;SARS;SOX9;TP53	core promoter sequence-specific DNA binding	molecular_function	0.0344035
ARNTL;CALCOCO1;E2F8;HDAC4;IRF9;PSPC1;TCF7	core promoter binding	molecular_function	0.66954
AKNA;ARNT2;CARF;CEBPG;DDIT3;ELF1;ESR1;ETV1;FOSL1;GRHL1;HOXA10;IRF1;KLF7;LEF1;LOC110256708;MEF2C;MEOX1;MEOX2;MESP2;NFAT5;NFYC;NKRF;NRF1;OTX1;PATZ1;PITX1;POU4F1;SMAD1;SOX12;SOX9;SSBP3;TBX20;TCF4;TFAP4;TOX2;TP73;ZNF292;ZNF639	transcriptional activator activity, RNA polymerase II proximal promoter sequence-specific DNA binding	molecular_function	0.503209
ATF7;BACH1;BTG2;E2F8;FOXS1;HES1;HHEX;HSF1;JDP2;LOC100524378;NFX1;NKX3-2;NR2F1;OVOL1;PROX1;SOX6;THAP11;TSHZ1;ZBTB14;ZBTB20;ZNF239	transcriptional repressor activity, RNA polymerase II proximal promoter sequence-specific DNA binding	molecular_function	0.697582
HDAC4;PITX1;SPEN;TBX20;TEAD1;TOX2	RNA polymerase II transcription factor binding	molecular_function	0.63835
HEY2;TAF12;TBX20	RNA polymerase II activating transcription factor binding	molecular_function	0.769969
GTF2A2;HDAC1;MKKS	RNA polymerase II repressing transcription factor binding	molecular_function	0.855024
MED13;MED13L;MED17;MED18;MED20;MED30;MED31;MED4;MED8;MED9;PPARGC1B;PPRC1	RNA polymerase II transcription cofactor activity	molecular_function	0.0113616
HYAL2;RRP1B;SOX12;TBX20	RNA polymerase II transcription coactivator activity	molecular_function	0.892555
DNAJB1;HDAC1	RNA polymerase II transcription corepressor activity	molecular_function	0.964011
HMGB2;LMO4;SOX9	enhancer sequence-specific DNA binding	molecular_function	0.769969
HSF1;LOC100626048;LOC100737585;ZC3H8	RNA polymerase II intronic transcription regulatory region sequence-specific DNA binding	molecular_function	0.0685698
RRN3;UBTF	RNA polymerase I CORE element sequence-specific DNA binding	molecular_function	0.375688
PITX1	transcriptional activator activity, RNA polymerase II transcription factor binding	molecular_function	0.883779
LOC100520273;SPEN	transcriptional repressor activity, RNA polymerase II transcription factor binding	molecular_function	0.831882
BACH1;HOXB5;MEOX2;POU4F1;ZEB2	transcriptional activator activity, RNA polymerase II distal enhancer sequence-specific DNA binding	molecular_function	0.471767
BACH1;MSC	transcriptional repressor activity, RNA polymerase II distal enhancer sequence-specific binding	molecular_function	0.601107
ESR1;FOXC1;TEAD1;ZBTB49	transcription coactivator binding	molecular_function	0.103204
CGGBP1;CNBP;E2F6;HES6;HMBOX1;IKZF5;LOC100517731;LOC100626048;LOC100737217;LOC100737585;MLX;PHF6;TCF7;ZC3H8;ZEB2;ZNF174;ZNF263	transcriptional repressor activity, RNA polymerase II transcription regulatory region sequence-specific DNA binding	molecular_function	0.266456
ARID3A;CREBRF;ETV5;FOXA1;HOXD10;HOXD3;LEF1;MACC1;OVOL2;SOX17	transcriptional activator activity, RNA polymerase II transcription regulatory region sequence-specific DNA binding	molecular_function	0.992268
ACP2;ANKH;BMP1;BMPR1B;COL12A1;COL3A1;DLL3;FOXC1;HDAC4;HES7;HEXA;HOXA10;HSPB11;NKX3-2;NPR3;PAPSS1;PITX1;RAI1;SOX9;TCOF1;UFD1;VCAN	skeletal system development	biological_process	0.0619985
BMP1;BMPR1B;COL11A1;SOX9	cartilage condensation	biological_process	0.345854
BMP1;CHRDL1;COL11A1;FOXC1;GPLD1;IFITM1;LOC100519082;LOC100626247;LTF;MAPK8;NPR2;PPARGC1B;SUCO	ossification	biological_process	0.466401
CHRNB2;KCND2;SCARB2;USP53	action potential	biological_process	0.39953
BCDIN3D;MEPCE	RNA methylation	biological_process	0.288786
EEFSEC	selenocysteine incorporation	biological_process	0.697456
AKR1CL1;FAM213B;PNPLA8;PTGES;PTGIS;PTGS2	prostaglandin biosynthetic process	biological_process	0.0396319
CHST3	N-acetylglucosamine 6-O-sulfotransferase activity	molecular_function	0.697456
LOC100515171;SCN1B;SCN3A;SCN3B;SCN5A	voltage-gated sodium channel complex	cellular_component	0.12225
GPC4;LRP1;LRP2;PLB1;RDH10;SDC2	retinoid metabolic process	biological_process	0.238918
AAMP;ACKR3;ADM2;ANG;ANPEP;CLIC4;COL15A1;COL18A1;COL4A2;EMCN;ERAP1;ESM1;FMNL3;FN1;FOXC1;GPI;HEY1;HOXA3;ITGA5;KDR;MEOX2;MFGE8;NOV;NOX1;NRP1;OVOL2;PDCD10;PGF;PLXND1;PRKCA;PROK2;PTPRB;RAPGEF3;SH2D2A;SOX17;SRPX2;THSD7A;TNFRSF12A;VAV2;VEGFA	angiogenesis	biological_process	0.108299
ADAMTS10;LTBP1;MFAP5	microfibril	cellular_component	0.360611
LOC110261670;SCARB1	lipopolysaccharide binding	molecular_function	0.904085
DSC2;DSG3;PKP2	cornified envelope	cellular_component	0.855024
BACE2;CHRNA7;FZD4;LDLRAP1;MAPK8IP2;MARCO;SCARB1;SORL1	amyloid-beta binding	molecular_function	0.576527
BAX;FOXC1;INHBA;KIT;KMT2B;PCYT1B	ovarian follicle development	biological_process	0.133208
PTPRN	luteinization	biological_process	0.812478
REC8	oocyte maturation	biological_process	0.927974
CLSTN3;CTGF;EPB41L3;ESM1;IGFBP2;IGFBP3;IGFBP4;IGFBP5;KIAA1109;PLCE1;WISP1	regulation of cell growth	biological_process	0.24188
SLC25A17	fatty acid alpha-oxidation	biological_process	0.812478
CCM2;COL3A1;CRKL;FOXC1;FOXS1;ITGAV;MEF2C;SPHK1	blood vessel development	biological_process	0.0960084
LEF1;NRP1;PLXND1;TBX20	branching involved in blood vessel morphogenesis	biological_process	0.552512
ACKR3;CCM2;CUL7;FZD4;HDAC7;HEY2;HHEX;KDR;QKI;RASA1;SOX17	vasculogenesis	biological_process	0.124844
CCSER2;MAP2;PSRC1;TTLL6	microtubule bundle formation	biological_process	0.718859
RTP4;TAS2R41	detection of chemical stimulus involved in sensory perception of bitter taste	biological_process	0.884043
PROKR2	pancreatic polypeptide receptor activity	molecular_function	0.697456
ADORA2A	G-protein coupled adenosine receptor activity	molecular_function	0.697456
ANPEP;CLDN1;DPP4;HYAL2;ITGA5;ITGAV;ITGB6;NECTIN2;SCARB2;SLC52A2	virus receptor activity	molecular_function	0.0862189
ASF1A;CCL3L1;DNAJC13;ERH;FBL;FIGNL1;GTPBP4;IARS;IGFBP3;LEF1;LGR4;LOC100515857;LOC100521680;MEF2C;PSMC2;SPP1;TP53INP2;WWTR1	osteoblast differentiation	biological_process	0.181717
AKNA;CCDC137;CD2BP2;CD3EAP;CHCHD1;DSN1;EIF3L;FAM111A;FBL;FOXA1;GAR1;HEATR1;HOXB5;KDM4A;LEO1;LOC100517731;MBD6;NOLC1;NOP56;NUFIP1;ORC6;PLRG1;PSPC1;RPAIN;SP140;STOX1;TCOF1;TIMM13;UBE2I;UBTF;URB1;UTP4	fibrillar center	cellular_component	0.00571055
CDKN2AIP;FBL;RRP1B;SURF6	granular component	cellular_component	0.00847347
BMPR1B;CHRDL1;FOXC1;SMOC1	eye development	biological_process	0.875566
CTSH;EYA1;NIPBL;RDH10	metanephros development	biological_process	0.39953
BMPER;FOXC1;NPNT;SMAD1;SMAD9	ureteric bud development	biological_process	0.559532
ADAMTS16;EYA1;FAT4;HOXD11;NPNT;PGF	branching involved in ureteric bud morphogenesis	biological_process	0.602946
ARRDC3;CIDEA;FTO	temperature homeostasis	biological_process	0.424538
DPP4;FBXL20;MAPK8IP2	behavioral fear response	biological_process	0.855024
DNAJA1;GPRC5B;MARCO;PROK2;PSAP;S1PR2	G-protein coupled receptor binding	molecular_function	0.94623
ARNT2;CD38;CHRNA7;CHRNB2;DDIT4;DPP4;HIF1A;LOXL2;PGF;UCP2;VEGFA	response to hypoxia	biological_process	0.617112
AKAP3;ARC;ATP6V0A2;ATP8B3;BMF;CRCP;FNDC3A;GOLGA1;LOC100513074;PCSK4	acrosomal vesicle	cellular_component	0.971599
AHSA1;DNAJA1;DNAJB1;DNAJB4;DNAJC10;DNAJC7;TOR1AIP1	ATPase activator activity	molecular_function	0.0889689
REC8	male germ cell nucleus	cellular_component	0.927974
NECTIN2;TMF1	acrosome assembly	biological_process	0.601107
ACSL1	long-chain fatty acid metabolic process	biological_process	0.908506
POP1;RPP40	tRNA 5'-leader removal	biological_process	0.375688
ADAM10;ANKRD11;ARNT2;AXIN1;CCM2;CCNB1;CUL4A;ETNK2;FOSL1;FOXC1;HHEX;INPP5B;PRMT1;RDH10;RIC8A;RRN3;SLC39A3;SOX6;TANC2	in utero embryonic development	biological_process	0.972094
SOX17;TBX20	endoderm formation	biological_process	0.661231
BMPR2;MESP2;NF2;WLS	mesoderm formation	biological_process	0.782771
SOX9	cell fate specification	biological_process	0.908506
LOC100521659	cell fate determination	biological_process	0.852371
CTR9;LEO1	endodermal cell fate commitment	biological_process	0.375688
ABLIM3;ENAH;FHL3;MESDC1;NEBL;TPM3	stress fiber	cellular_component	0.865471
ASAP3;CD2AP;FGD6;FRMD4B;ITGA5;ITGB1BP1;MEFV;MTSS1;MYO5A;NF2;PALLD;PARD6A;PODXL;RASA1;ROCK1;SLC9A3R1;TNFRSF12A	ruffle	cellular_component	0.674395
LOC100738684	formation of translation preinitiation complex	biological_process	0.812478
C16H5orf42;FZD3	establishment of planar polarity	biological_process	0.759384
CERKL;GUCA1A;LYAR;MYO5A;PRKCA	photoreceptor outer segment	cellular_component	0.9791
CORO1C;EDNRB;EFNB1;ERBB4;LEF1;OVOL2;ZEB2	neural crest cell migration	biological_process	0.0507468
DLL3;FOXC1;HES7;LEF1;MESP2;PALB2;ZEB2	somitogenesis	biological_process	0.423078
MEOX1;MEOX2	somite specification	biological_process	0.288786
ADGRL3;BAX;CDK5R1;DCDC2;DCLK1;DCX;DDIT4;DNAAF4;ELP3;FZD3;LRP12;MAPK8;MDGA1;NR2F1;NRP1;SDCCAG8;SEMA3A;TBX20;TOP2B;UNK	neuron migration	biological_process	0.323429
DOCK2;LOC100738720	membrane raft polarization	biological_process	0.457801
DOCK2	immunological synapse formation	biological_process	0.812478
C6H1orf168	immunological synapse	cellular_component	0.991643
CCL3L1;CD59;LOC100515857	cell activation	biological_process	0.170407
MYOF;SYT7	plasma membrane repair	biological_process	0.375688
BAX;DOCK11;MEF2C;NCKAP1L;PPP2R3C;RC3H1	B cell homeostasis	biological_process	0.0396319
CBLB;CBLC;CRKL;FGR;LDLRAP1;RASA1;SHC3;VAV2;YES1	phosphotyrosine residue binding	molecular_function	0.0392643
CD300A;CPNE6;OSBPL10;SYT7	phosphatidylserine binding	molecular_function	0.892555
NFAT5	cytokine production	biological_process	0.908506
CSK;ELF1;LTF	regulation of cytokine production	biological_process	0.295663
RPS6KA4	negative regulation of cytokine production	biological_process	0.697456
ADRA2A;HHLA2;HILPDA;IL33;LURAP1;TMF1	positive regulation of cytokine production	biological_process	0.104104
BAX;C16H5orf42;FOXC1;JMJD6;MMP17;OVOL1;PROX1;TP73	kidney development	biological_process	0.931311
NASP;PSMC4	blastocyst development	biological_process	0.71383
CTR9	trophectodermal cell differentiation	biological_process	0.883779
GINS1;GINS4;PALB2;PRPF19;ZPR1	inner cell mass cell proliferation	biological_process	0.0635738
BAX;BOK;GGCT;IFI6;PMAIP1;TIMM50	release of cytochrome c from mitochondria	biological_process	0.00871595
CUL7;DLG5;HNRNPAB;LEF1;LOXL2;RFLNB;SOX9	epithelial to mesenchymal transition	biological_process	0.112795
ARID1A;ENAH;FZD3;LMO4;LOC100524773;LRP2;MKS1;ZEB2	neural tube closure	biological_process	0.971881
C1S	complement activation, lectin pathway	biological_process	0.697456
FAM109A	receptor recycling	biological_process	0.908506
CLIC4;COL18A1;STC1	endothelial cell morphogenesis	biological_process	0.360611
HMGCS1;PROX1	liver development	biological_process	0.998055
CCNF;CUL7;E2F8;ETNK2;GJB3;PHLDA2;PLAC1	placenta development	biological_process	0.0889689
TNF	phagocytic cup	cellular_component	0.991643
HSF1	embryonic placenta development	biological_process	0.908506
BMPR2;DAZAP1	maternal placenta development	biological_process	0.601107
ANKRD11;SOX9;TP53INP2	tissue homeostasis	biological_process	0.23151
ACTG1;WDR36	retina homeostasis	biological_process	0.601107
CTSH;EMP2	T cell mediated cytotoxicity	biological_process	0.375688
CERKL;DNM1;DRAM2;ENO2	photoreceptor inner segment	cellular_component	0.875566
SPN	uropod	cellular_component	0.812478
AXIN1;CCDC88A;CCDC88C;CORO1C;LOC100514356;LOC100627380;LOC110257248;PPP2R5B;RAD51;SESN2;TADA3	regulation of protein phosphorylation	biological_process	0.0605089
CORO1C;DNAJC10;IGFBP3;LOC100513542;MICAL1;PARD6A;PPP1R15B;PRKCA;WWTR1	negative regulation of protein phosphorylation	biological_process	0.915794
AKTIP;AXIN1;BRAT1;C3;CAMKK2;CHRNA7;CLIP3;ERBB4;FAM20A;FIZ1;KDR;MAPK15;MARCO;PINK1;PRKCA;PTGS2;SEMA4D;SOX9;SPN;SQSTM1;THPO;TNIK;VEGFA	positive regulation of protein phosphorylation	biological_process	0.0699039
BMPR2;ERN1;LOXL2;SCARB1	endothelial cell proliferation	biological_process	0.19014
CAV2;STAT1;TNF	negative regulation of endothelial cell proliferation	biological_process	0.544189
BMPR2;CAV2;F3;IL10;KDR;LOC110257248;LRG1;NRP1;PGF;PRKCA;RICTOR;SEMA5A;VEGFA	positive regulation of endothelial cell proliferation	biological_process	0.0178786
APCDD1;EDAR;FZD3;INHBA;SOX9	hair follicle development	biological_process	0.769387
CCM2;LEF1;RIC8A	vasculature development	biological_process	0.360611
FOXC1;PROX1	lymph vessel development	biological_process	0.457801
BMPR2;CCBE1;PROX1	lymphangiogenesis	biological_process	0.170407
AHI1;MEF2C;OVOL2;SOX17;TBX20	heart looping	biological_process	0.919028
PLET1;RASA1	negative regulation of cell-matrix adhesion	biological_process	0.759384
DDIT3;RECK	blood vessel maturation	biological_process	0.288786
FOXC1;MEF2C;NAB2	endochondral ossification	biological_process	0.830316
ADORA2A;DRD2	synaptic transmission, dopaminergic	biological_process	0.533231
GLRB;SLITRK6	startle response	biological_process	0.759384
LOC100513542;NUCB1;RGS1;RGS2;RIC8A	G-protein alpha-subunit binding	molecular_function	0.0904739
APP;DERL2;GLS;POU4F1	suckling behavior	biological_process	0.239973
CCDC80;IGFBP3;IGFBP5;VEGFA	fibronectin binding	molecular_function	0.239973
CYP26A1;LOC100521659;SERPINA5	retinoic acid binding	molecular_function	0.295663
BAX;BMPR2;FOXC1;HOXA3;MEF2C	blood vessel remodeling	biological_process	0.0904739
ADORA2A;HDAC9	response to amphetamine	biological_process	0.661231
RIPK4	morphogenesis of an epithelium	biological_process	0.852371
CCBE1;CDK5R1;COL3A1;CRADD;DPP4;F3;LOC100516302;LRP1;PINK1;SERPINA5;SERPINF2;TIMP1;TIMP4;TNF;TRIP4;TYSND1;VWF	protease binding	molecular_function	0.0519129
PCSK1N	response to dietary excess	biological_process	0.76181
GAA;PRKCA	regulation of the force of heart contraction	biological_process	0.601107
MYBPC3;SCN5A;SEMA3A	regulation of heart rate	biological_process	0.598281
YWHAH	regulation of sodium ion transport	biological_process	0.927974
AXIN1;CDKN2AIP;EEF2;HDAC1;PSME3;RFWD3;RNF20;TAF3;TEP1;TP53;TP53RK;TP73;TRIM29;USP10;ZNF346	p53 binding	molecular_function	0.0221543
CCBE1;E2F8;ESM1;JMJD6;LEF1;LOXL2;NRP1;PGF	sprouting angiogenesis	biological_process	0.0157848
GPLD1;KDR;NRP1;VEGFA	cell migration involved in sprouting angiogenesis	biological_process	0.144116
FZD3	positive regulation of neuroblast proliferation	biological_process	0.908506
SOX9	positive regulation of mesenchymal cell proliferation	biological_process	0.978229
BMPR1B;GPLD1;MEF2C;NOV;PRKCA;SOX9;WNT5B	chondrocyte differentiation	biological_process	0.423078
BMPR1B;BMPR2;COL11A1	chondrocyte development	biological_process	0.424538
ESR1;SLC9A4	epithelial cell development	biological_process	0.533231
LOC100517731	epithelial cell maturation	biological_process	0.697456
MYOM1	extraocular skeletal muscle development	biological_process	0.697456
HDAC4	osteoblast development	biological_process	0.927974
ATP8B3;CAV2;MFGE8;PCSK4;SERPINA5;SLC2A3	acrosomal membrane	cellular_component	0.238918
PINK1;SLC25A33	regulation of oxidative phosphorylation	biological_process	0.288786
LYPLA2;PPT1	protein depalmitoylation	biological_process	0.533231
GLS	regulation of respiratory gaseous exchange by neurological system process	biological_process	0.852371
PROX1;SLITRK6	lens development in camera-type eye	biological_process	0.975968
NECTIN3	lens morphogenesis in camera-type eye	biological_process	0.76181
AHI1;SCYL2;VEGFA	positive regulation of receptor internalization	biological_process	0.693108
CTU2;ELP2;ELP5;ELP6;MOCS3	tRNA wobble uridine modification	biological_process	0.12225
MAPK8;PALLD;PTPN12;RHOU;SVIL;TPM3	podosome	cellular_component	0.361546
NRP1;PLXNA3;PLXNA4	semaphorin receptor complex	cellular_component	0.114982
AFF2;XRN1	G-quadruplex RNA binding	molecular_function	0.375688
AARS;IARS	aminoacyl-tRNA editing activity	molecular_function	0.759384
AGR2;MAP2	dystroglycan binding	molecular_function	0.457801
FTSJ1;LOC102166523;RPL15;RPL26L1;RPL7L1	cytoplasmic translation	biological_process	0.819401
LOC733579;PSPC1;TMEM173	activation of innate immune response	biological_process	0.544189
PDPK1;PSMA4;PSMB2;PSMB9;PSMC2;PSMC4;PSMD14;PSMD4;PSMD7	stimulatory C-type lectin receptor signaling pathway	biological_process	0.144979
LOC110261670;LTF	innate immune response in mucosa	biological_process	0.601107
DDX58;DTX3L;IL23A;TRAF3IP2	positive regulation of defense response to virus by host	biological_process	0.39953
AGPAT5;ARMC6;C5H12orf29;EEF2;GPATCH4;HERC6;HYAL2;INHBA;RBM47;SLC7A6OS;SSBP3;TMEM91;ZBTB24;ZNF784	hematopoietic progenitor cell differentiation	biological_process	0.0933035
ADGRE1;CD3E;CSK;DCLRE1C;ERAP1;ERAP2;GPR183;ICOSLG;IFNE;JAK2;LAX1;LOC106510122;MARCH8;RNF19B;TNFRSF21	adaptive immune response	biological_process	0.995966
SLC40A1	lymphocyte homeostasis	biological_process	0.697456
BAX;NCKAP1L	myeloid cell homeostasis	biological_process	0.375688
TYROBP	macrophage activation involved in immune response	biological_process	0.697456
TYROBP	neutrophil activation involved in immune response	biological_process	0.76181
IFNE	T cell activation involved in immune response	biological_process	0.989383
DOCK11	marginal zone B cell differentiation	biological_process	0.76181
IFNE	natural killer cell activation involved in immune response	biological_process	0.986511
CD300C;CD5L;KCNN4;LGALS9;LOC100514068;LOC100621421;OLR1;SQSTM1	immune system process	biological_process	0.0960084
GPR183	dendritic cell chemotaxis	biological_process	0.76181
HMGB2	inflammatory response to antigenic stimulus	biological_process	0.852371
KMT2E	neutrophil mediated immunity	biological_process	0.697456
B2M;ERAP1;LOC100513601;SLA-1;SLA-2	antigen processing and presentation of peptide antigen via MHC class I	biological_process	0.241037
NCF4;PSMA4;PSMB2;PSMB9;PSMC2;PSMC4;PSMD14;PSMD4;PSMD7;SLA-2	antigen processing and presentation of exogenous peptide antigen via MHC class I, TAP-dependent	biological_process	0.00255776
SLA-DMB	peptide antigen assembly with MHC class II protein complex	biological_process	0.697456
S100A8;S100A9	leukocyte migration involved in inflammatory response	biological_process	0.288786
CCL17;CCL2;CCL20;CCL3L1;CCL4;CCL5;LOC100515857	monocyte chemotaxis	biological_process	0.112795
APLP2;BRPF3;GTPBP2;LAMP2;MMRN1;SRGN	platelet degranulation	biological_process	0.671801
CLCF1;SASH3	positive regulation of immunoglobulin production	biological_process	0.375688
CXCL10;CXCL11	positive regulation of leukocyte chemotaxis	biological_process	0.375688
SASH3	positive regulation of T cell cytokine production	biological_process	0.697456
IRAK3;MYD88;TLR2;TNIP1	MyD88-dependent toll-like receptor signaling pathway	biological_process	0.598764
CD48;DUSP10	regulation of adaptive immune response	biological_process	0.375688
CLCF1;NLRP3	positive regulation of type 2 immune response	biological_process	0.288786
HSH2D;NOC2L;SLC39A10	negative regulation of B cell apoptotic process	biological_process	0.170407
ABRAXAS2;EEF2;EEF2K;FAIM2;GJA1;MLYCD;PER2;PINK1;PPIF;SQSTM1;TIGAR	response to ischemia	biological_process	0.0009669
FAT4;FOXC1;GAA;MESP2;MYBPC3;NIPBL	heart morphogenesis	biological_process	0.445517
EEF2	skeletal muscle contraction	biological_process	0.986511
LGMN	renal system process	biological_process	0.697456
CCBE1;STK40	respiratory system process	biological_process	0.661231
ADAMTS16;GSK3A	regulation of systemic arterial blood pressure	biological_process	0.601107
ARHGAP42;BMPR2	negative regulation of systemic arterial blood pressure	biological_process	0.375688
ADCY4;ADCY7;RAB11FIP2	renal water homeostasis	biological_process	0.544189
LOC100524773;LRP2;MEF2C	secondary heart field specification	biological_process	0.23151
SOX17;TBX20	embryonic heart tube morphogenesis	biological_process	0.375688
BMPR2;LOC100524773;LRP2;NRP1;TBX20	outflow tract septum morphogenesis	biological_process	0.241037
BMPR2;EYA1;HEY2;MEF2C;NIPBL;PLXND1;SOX17	outflow tract morphogenesis	biological_process	0.271048
ADAMTS9;SOX9	heart valve morphogenesis	biological_process	0.288786
BMPR2	mitral valve morphogenesis	biological_process	0.697456
HEY1;HEY2	pulmonary valve morphogenesis	biological_process	0.288786
BMPR2	endocardial cushion development	biological_process	0.76181
HEY1;SOX9;TBX20	endocardial cushion morphogenesis	biological_process	0.23151
HEY2;TBX20	cardiac right ventricle morphogenesis	biological_process	0.457801
HEY2;UBE4B	ventricular trabecula myocardium morphogenesis	biological_process	0.661231
LOC100524773;LRP2;POU4F1	ventricular compact myocardium morphogenesis	biological_process	0.0680595
PLXND1;TBX20;ZBTB14	cardiac septum development	biological_process	0.295663
C16H5orf42;DCTN5;LMO4;LOC100524773;LRP2;LTBP1;LUZP1;XIRP2	ventricular septum development	biological_process	0.0327839
PDPK1	type B pancreatic cell development	biological_process	0.812478
SLC38A11	amino acid transmembrane transport	biological_process	0.852371
PALLD	keratinocyte development	biological_process	0.852371
CCDC114;CFAP100;CFAP61;DNAAF4;DNAH3;DNAH5;DNAH7;DNHD1	cilium movement	biological_process	0.332253
STK36	epithelial cilium movement	biological_process	0.883779
DNM1;MX1;MX2;OPA1	dynamin family protein polymerization involved in mitochondrial fission	biological_process	0.0410821
S1PR2	sphingosine-1-phosphate signaling pathway	biological_process	0.76181
PALLD	epithelial cell morphogenesis	biological_process	0.964865
ACTL6A	neural retina development	biological_process	0.812478
AEN;ARPP21;C2H11orf95;DARS2;DBF4B;DDX4;DHX15;DHX40;DPF1;EEA1;ENPP3;FIZ1;GPATCH4;HFM1;ISG20L2;LOC110257782;LOC110261303;METTL5;N6AMT1;NARS;PRMT3;RBSN;RCAN1;RNASE4;SND1;SPEN;TTC14;WBP4;YOD1;ZBTB46;ZCCHC12;ZCCHC24;ZNF503;ZNF703;ZNF853;ZNRD1;ZSCAN26	nucleic acid binding	molecular_function	0.295613
ABI2;ABT1;AIFM2;ANG;APLP2;APP;ARID1A;ARID4A;ATF7;ATRX;BANP;BAZ2B;BNC2;BRPF1;CARF;CBX2;CENPBD1;CERS6;CHD2;CHD9;CRAMP1;CREBZF;CSDC2;DDIT3;DDX20;DHX58;DLX1;DNA2;DSCC1;EBF4;EPM2AIP1;ERCC3;ERCC6L;FEN1;FOS;FOSL1;FOXA1;FOXC1;FOXS1;FUS;GLYR1;GTF2I;GTF2IRD1;GTF3A;GTF3C6;H2AFY;HES4;HES7;HIF1A;HMG20B;HMGB2;HMGXB3;HNRNPAB;HOMEZ;HOPX;HOXB5;HSF1;IFIH1;ILF2;ILF3;INO80;JRK;KHSRP;KLF12;KMT2B;LCORL;LEF1;LOC1001255…	DNA binding	molecular_function	0.0362348
DNA2;INO80;RUVBL1	DNA helicase activity	molecular_function	0.48606
ACTL6A;ARID3A;ASF1A;ATF5;ATRX;CALCOCO1;CBX2;CDYL;CHAF1B;CRAMP1;CTBP2;DLX1;ENY2;EPOP;ESR1;GMNN;GRWD1;H2AFY;HDAC7;HDAC8;HHEX;HMGN5;HOXD10;JDP2;KAT2B;LEF1;LOC100524999;LOC100624648;LOC110256708;MBD5;MBD6;MEOX1;MRNIP;NCAPD3;NCOA5;NIPBL;OVOL2;PATZ1;PCNA;PHF21B;PHF23;POLR1A;POU4F1;PRIMPOL;PRMT6;RAD51;RCC1;REC8;RNF20;SHMT2;SIRT7;SOX15;SOX9;SUPT5H;TADA2A;TCF4;TOP2B;TOX3;TP53;TP73;TSHZ1;TTC5;UBTF;WDHD1;WD…	chromatin binding	molecular_function	0.314214
AUNIP;NEIL3;PCNA;REV1;TP53;TP73	damaged DNA binding	molecular_function	0.238918
GRWD1;ORC6	DNA replication origin binding	molecular_function	0.457801
CGGBP1;DDX60;HMGB2;HMGB3;LOC100151816;MTERF3;MTERF4;NEIL3;PCID2;PIN4;POLR3F;RAD51;SAFB2;TP53	double-stranded DNA binding	molecular_function	0.108023
HMBOX1;TERF2	double-stranded telomeric DNA binding	molecular_function	0.375688
ALYREF;CNBP;FUBP1;HMGB2;NABP1;NEIL3;NUP35;POLR2G;POU4F1;PRIM1;RAD51;SSBP3;SWSAP1;TEN1;TSN;YBX1	single-stranded DNA binding	molecular_function	0.0936372
AHR;ARID4A;ARNT2;ARNTL;ARNTL2;ATF5;ATF7;BACH1;CARF;CREBZF;CREM;E2F8;ETV5;FOS;FOXA1;FOXC1;FOXS1;FUBP1;GABPB1;GATAD2A;GOLGB1;GTF2I;GTF2IRD1;HES6;HEY1;HEY2;HIF1A;HOMEZ;HOXA3;HOXA4;HOXB5;HOXB6;HOXB8;HOXC6;IRF9;KLF12;KLF7;KMT2B;LEF1;LMO4;LOC100517731;LOC100521431;LOC100624467;LOC100737582;LOC102164547;LOC110261288;LOC110261304;MAF;MEF2C;MEOX1;MEOX2;MLX;MSC;NFAT5;NFIX;NFX1;NFYB;NFYC;NR2F1;NRF1;PGBD1;PH…	DNA binding transcription factor activity	molecular_function	0.871192
FOXC1;GTF2IRD1;LEF1;NFIX;POU4F1;SOX17;SOX9;TFAP4	transcription factor activity, RNA polymerase II distal enhancer sequence-specific binding	molecular_function	0.543451
NR1H4;NR2F1	steroid hormone receptor activity	molecular_function	0.999724
ANKRD1;CALCOCO1;HES6;KAT2B;MED13;MED30;NFKBIZ;PHF21B;SQSTM1;TADA2A;TFB2M;TMF1;TRRAP	transcription cofactor activity	molecular_function	0.0925294
ACTL6A;ARID1A;ARID5B;CALCOCO1;COPS5;CTBP2;ECD;ENY2;FOXC1;GTF2A2;JMY;KAT2B;KAT5;KLF7;LOC100517129;MED13;MED20;MED31;NCOA1;PER2;PHF2;POU4F1;RNF14;RNF20;SETD3;SOX17;SUPT3H;SUPT7L;TADA2A;TADA2B;TADA3;TAF6L;TAF7L;TRIP4;WWTR1	transcription coactivator activity	molecular_function	0.537514
BHLHE40;CDYL;COPS2;CTBP2;DDIT3;E2F8;GMNN;GPS2;HDAC4;HDAC7;HDAC9;HOMEZ;HSBP1L1;KCTD1;KLF12;LOC100517129;LOC100624648;LOC100737217;MSC;NAB2;NOC2L;PBXIP1;POU4F1;PRMT5;RCOR2;RLIM;RUNX1T1;SAP30;SCAI;SF1;SFMBT1;SKI;TCF4;TOB2;TRIB3;WWTR1;YWHAB;ZBTB32	transcription corepressor activity	molecular_function	0.0134411
ABT1;ACAA2;ADARB1;AKAP1;ALG13;ALYREF;APOBEC1;APOBEC3B;BMS1;BRIX1;C14H1orf131;C2H19orf66;C3H7orf50;CASC3;CAVIN1;CCDC137;CCDC86;CCDC9;CD3EAP;CDC42EP4;CDKN2AIP;CHCHD1;CHD2;CHTOP;CPSF7;CSDC2;CSTF1;DAZAP1;DCAF4;DDX18;DDX19B;DDX27;DDX28;DDX31;DDX42;DDX47;DDX49;DDX51;DDX52;DDX55;DDX56;DDX59;DHX16;DHX33;DHX35;DIMT1;DIS3;DTX3L;EBNA1BP2;EEF2;EIF2S1;EIF3G;EIF4ENIF1;EIF4G3;ELAC2;EWSR1;EXOSC1;EXOSC3;EXOSC6;EY…	RNA binding	molecular_function	3.96e-10
ADARB1;DDX58;DDX60;DGCR8;DHX58;DUS2;IFIH1;ILF2;ILF3;OAS1;OAS2;SLC3A2;STAU2;TARBP2;YRDC;ZNF346	double-stranded RNA binding	molecular_function	0.0154171
CNBP;DDX58;DDX60;DHX58;IFIH1;JMJD6;LOC100151816;MTERF3;MTERF4;POLR2G;SNRPC	single-stranded RNA binding	molecular_function	0.106137
ADARB1;APOBEC1;CALR;CSTF2;DCP1B;DHFR;EDC3;EIF2A;EIF4A3;EIF4ENIF1;ESRP1;FXR1;JRK;KHSRP;LOC102164431;LOC110257686;LSM1;LUC7L3;PUM3;QKI;RBM38;RPS5;SF3B1;SLBP;SUPT5H;TRA2B;TSN;ZFP36	mRNA binding	molecular_function	0.0739643
ANGEL2;CRYZ;CSDC2;GEMIN5;RBM38;RC3H1;RNF20;RSL1D1;ZFP36	mRNA 3'-UTR binding	molecular_function	0.640183
MRPL11;MRPL15;MRPL19;MRPL27;MRPL36;MRPL43;MRPL51;MRPL55;MRPS14;MRPS18C;MRPS21;MRPS23;MRPS24;MRPS25;MRPS35;RPL13;RPL15;RPL18;RPL18A;RPL26L1;RPL7L1;RPS5;VWA1	structural constituent of ribosome	molecular_function	0.997982
COPS5;EIF1AD;EIF2A;EIF2S1;EIF3F;EIF3G;EIF3J;EIF3L;EIF4E3;EIF4G3;EIF6;LOC100522498;LOC100738684	translation initiation factor activity	molecular_function	0.162591
EEF1AKMT3;EEF1G;EEF2;EEFSEC;EFL1;LOC100514912	translation elongation factor activity	molecular_function	0.104104
FKBP10;FKBP4;FKBP7;FKBP9;NKTR;PIN4;PPID;PPIF;PPIG;PPIL1	peptidyl-prolyl cis-trans isomerase activity	molecular_function	0.123848
ERO1A;ERO1B;P4HB;PDIA5;TMX1;TXNDC11;TXNDC5	protein disulfide isomerase activity	molecular_function	0.0363507
CGNL1;DYNC2H1;DYNLL1;DYNLRB1;DYNLT3;KIF18B;LOC102160349;MYH7B;MYO15B;MYO5A	motor activity	molecular_function	0.641562
DNAH12;DNAH3;DNAH7;DYNC2H1;KIF18B;KIF24;KIF26B;KIF2C;KIFC1	microtubule motor activity	molecular_function	0.805164
ABLIM3;ACTN2;ADD2;ANKRD1;ARC;AVIL;CALD1;CCDC88A;DIAPH2;DST;ENAH;EPB41;EPB41L1;EPB41L3;FHL3;FKBP15;FMNL2;FMNL3;GC;GMFB;INO80;IPP;JMY;KLHL5;LOC110256054;MAP2;MEFV;MESDC1;MICAL1;MISP;MPRIP;MYO5A;NF2;NRAP;PALLD;PLEC;SNTB1;STK38L;SYNE2;TMOD2;TNS4;TRPC6;VPS18;XIRP2;YWHAH	actin binding	molecular_function	0.680494
MTSS1;MTSS1L	actin monomer binding	molecular_function	0.956058
LYZ	lysozyme activity	molecular_function	0.9433
TGM2	protein-glutamine gamma-glutamyltransferase activity	molecular_function	0.812478
TSPAN4	antigen binding	molecular_function	0.9433
AZIN1;HHIPL1;ISOC2;PARP3;PIGC;RSAD2;SLC3A2;SYN3	catalytic activity	molecular_function	0.608451
AGPAT4;AGPAT5;CRLS1;MBOAT2	1-acylglycerol-3-phosphate O-acyltransferase activity	molecular_function	0.452362
HSD3B7	3-beta-hydroxy-delta5-steroid dehydrogenase activity	molecular_function	0.697456
POLE2;PRIMPOL	DNA-directed DNA polymerase activity	molecular_function	0.980402
CD3EAP;CRCP;MED20;POLR1B;POLR1C;POLR2A;POLR2D;POLR2E;POLR2G;POLR2K;POLR3E;POLR3F;POLR3G;POLR3H;TWISTNB;ZNRD1	DNA-directed 5'-3' RNA polymerase activity	molecular_function	0.00299841
NEIL3	DNA-(apurinic or apyrimidinic site) lyase activity	molecular_function	0.697456
AGAP3;ARHGAP5;ARL8A;BMS1;DIRAS1;DNM1;EEF2;EEFSEC;EFL1;GBP1;GBP2;GCH1;GIMAP7;GNG8;GNL2;GNL3;GPN1;GPN2;GTPBP2;GTPBP4;LOC100127131;LOC100155195;LOC100514912;LOC100523310;LOC100523492;LOC100620825;LOC100621115;LOC102161784;MX1;MX2;NKIRAS2;OPA1;RAB35;RAB39A;RAB39B;RAB44;RAB8A;RABL2B;RAP1B;RAP2B;RASA1;RHOBTB3;RHOT1;RHOT2;RHOU;RND1;RRAD;RRAGC;TBCC;TSR1;TUBB6	GTPase activity	molecular_function	0.593855
LOC100520273;PARP11;PARP12;PARP3;SIRT4	NAD+ ADP-ribosyltransferase activity	molecular_function	0.33223
CERKL;DGKB;SPHK1	NAD+ kinase activity	molecular_function	0.733726
LOC100511352;LOC100623157;LOC100736825;LOC102167454;XG	RNA-directed DNA polymerase activity	molecular_function	0.96111
ACP2;ACPT	acid phosphatase activity	molecular_function	0.533231
ADA2;ADAL	adenosine deaminase activity	molecular_function	0.288786
CHD2;ERCC3	ATP-dependent DNA helicase activity	molecular_function	0.79851
DDX18;DDX19B;DDX20;DDX27;DDX28;DDX31;DDX4;DDX42;DDX47;DDX49;DDX51;DDX52;DDX55;DDX56;DDX59;DHX16;DHX33;DHX35;EIF4A3;HFM1	ATP-dependent RNA helicase activity	molecular_function	0.0112207
ATP10A;ATP10B;ATP11A;ATP11B;ATP11C;ATP8B1;ATP8B3;ATP8B4	phospholipid-translocating ATPase activity	molecular_function	0.0157848
ADCY4;ADCY7	adenylate cyclase activity	molecular_function	0.661231
AK3;AK4;AK6	adenylate kinase activity	molecular_function	0.295663
ALDH1B1;ALDH3A2	aldehyde dehydrogenase (NAD) activity	molecular_function	0.79851
ALDH3A2	aldehyde dehydrogenase [NAD(P)+] activity	molecular_function	0.697456
PTRH2	aminoacyl-tRNA hydrolase activity	molecular_function	0.697456
CA12;CA5B	carbonate dehydratase activity	molecular_function	0.831882
CBR3	carbonyl reductase (NADPH) activity	molecular_function	0.883779
PDE4A	3',5'-cyclic-AMP phosphodiesterase activity	molecular_function	0.927974
APOBEC1	cytidine deaminase activity	molecular_function	0.697456
DGKB	diacylglycerol kinase activity	molecular_function	0.927974
DPM1	dolichyl-phosphate-mannose-protein mannosyltransferase activity	molecular_function	0.697456
ADAM10;APH1B;ATG4B;CASP14;CTSH;ECE1;ERAP1;PCSK6;PSEN2;SENP8;TPP1	endopeptidase activity	molecular_function	0.0739649
CTSH;ERAP1;LNPEP;TRHDE;XPNPEP3	aminopeptidase activity	molecular_function	0.379069
CPM;CPXM1;FOLH1B;NAALAD2	carboxypeptidase activity	molecular_function	0.292295
AGBL2;AGBL5;AGTPBP1;CPA1;CPA4;CPD;CPM	metallocarboxypeptidase activity	molecular_function	0.169153
CPD;CPM;CTSA	serine-type carboxypeptidase activity	molecular_function	0.295663
BACE2	aspartic-type endopeptidase activity	molecular_function	0.99977
ATG4B;CASP14;CTSC;CTSF;CTSH;CTSK;CTSO;CTSV;LGMN;LOC100522887;USP10;USP12	cysteine-type endopeptidase activity	molecular_function	0.144345
CAPN15;CAPN7	calcium-dependent cysteine-type endopeptidase activity	molecular_function	0.920849
ADAM10;ADAM11;ADAM19;ADAM22;ADAM28;ADAMTS10;ADAMTS14;ADAMTS16;ADAMTS4;ADAMTS6;ADAMTS7;ADAMTS9;BMP1;ECE1;ECE2;LMLN;MMP1;MMP12;MMP13;MMP17;MMP20;PAPPA;THOP1;TLL2;ZMPSTE24	metalloendopeptidase activity	molecular_function	0.153333
APEH;BMP1;C1R;C1RL;C1S;CFD;CORIN;CTSH;DPP4;F2;F3;HGF;LOC100513296;LOC100738056;LONP1;LTF;MST1;PCSK4;PCSK6;PLAT;PLAU;PRSS12;PRSS22;PRSS23;RHBDL1;RHBDL3;ST14;TLL2;TPP1;TYSND1	serine-type endopeptidase activity	molecular_function	0.355703
PSMA4;PSMA5;PSMB2;PSMB3;PSMB5;PSMB8;PSMB9	threonine-type endopeptidase activity	molecular_function	0.1396
EPHX2	epoxide hydrolase activity	molecular_function	0.697456
DHRS11	estradiol 17-beta-dehydrogenase activity	molecular_function	0.908506
FTH1;FXN;HEPHL1	ferroxidase activity	molecular_function	0.114982
TIGAR	fructose-2,6-bisphosphate 2-phosphatase activity	molecular_function	0.697456
EEF1E1;EEF1G;LOC100152209;LOC100153094;LOC106510200;LOC780435;MGST1	glutathione transferase activity	molecular_function	0.34611
GPAM;GPAT4	glycerol-3-phosphate O-acyltransferase activity	molecular_function	0.375688
ADCY4;ADCY7;GUCY1A3;GUCY1B3;LOC100523457;NPR2	guanylate cyclase activity	molecular_function	0.201081
MPP6	guanylate kinase activity	molecular_function	0.908506
ATRX;CHD9;DDX19B;DDX58;DDX60;DHX15;DHX40;DHX58;ERCC6L;HELLS;HELZ;IFIH1;MOV10	helicase activity	molecular_function	0.0660016
ELP3;KAT2B;KAT5;NCOA1	histone acetyltransferase activity	molecular_function	0.39953
ARID4A;HDAC1;HDAC4;HDAC8;HDAC9;SAP30	histone deacetylase activity	molecular_function	0.319704
HYAL2	hyalurononglucosaminidase activity	molecular_function	0.812478
CCL5;PLCB1;PLCB4;PLCE1;PLCL2	phosphatidylinositol phospholipase C activity	molecular_function	0.198245
MTMR7;MTMR8;PTEN	phosphatidylinositol-3-phosphatase activity	molecular_function	0.544189
INPP5B	phosphatidylinositol-4,5-bisphosphate 5-phosphatase activity	molecular_function	0.76181
LIPG	lipoprotein lipase activity	molecular_function	0.812478
ACSL1;ACSL4;SLC27A1	long-chain fatty acid-CoA ligase activity	molecular_function	0.544189
LOC100521659;LOC100620265;PTGIS	monooxygenase activity	molecular_function	0.968769
DNA2;PGAP1;SND1	nuclease activity	molecular_function	0.360611
ANG;ANKLE1;DCLRE1C;DIS3;LOC100623157;N4BP2;RNASE4;TSN;XG	endonuclease activity	molecular_function	0.550359
ERN1;NOB1;RNASEK;RNASEL	endoribonuclease activity	molecular_function	0.503561
FEN1	RNA-DNA hybrid ribonuclease activity	molecular_function	0.964865
POP1;POP4;RPP40	ribonuclease P activity	molecular_function	0.360611
AEN;DCLRE1C;EXOSC4	exonuclease activity	molecular_function	0.544189
CNOT6L;PARN;TOE1	poly(A)-specific ribonuclease activity	molecular_function	0.424538
DFFB	deoxyribonuclease activity	molecular_function	0.76181
ANG;RNASE4;RNASET2;SMG5	ribonuclease activity	molecular_function	0.292295
AK4;CMPK2;NME1;NME7	nucleoside diphosphate kinase activity	molecular_function	0.503561
GNE;GUSB	hydrolase activity, hydrolyzing O-glycosyl compounds	molecular_function	0.457801
MAN2B1	alpha-mannosidase activity	molecular_function	0.697456
LOC100621421;OVGP1	chitinase activity	molecular_function	0.375688
EDEM1;MAN1A1	mannosyl-oligosaccharide 1,2-alpha-mannosidase activity	molecular_function	0.457801
DUOX1;PTGS2	peroxidase activity	molecular_function	0.661231
GPX3;GPX8;MGST1	glutathione peroxidase activity	molecular_function	0.544189
DDHD2;LIPG	phospholipase activity	molecular_function	0.533231
GDE1;PLA2G4A;PLB1;PNPLA6;PNPLA8	lysophospholipase activity	molecular_function	0.158396
ABHD3;PLA2G4A;PLB1;PNPLA8	phospholipase A2 activity	molecular_function	0.642008
PLCB4;PLCE1	phospholipase C activity	molecular_function	0.457801
PAPOLB	polynucleotide adenylyltransferase activity	molecular_function	0.812478
PADI2	protein-arginine deiminase activity	molecular_function	0.697456
AURKA;CCL3L1;CCL5;CDKL3;DCLK1;DYRK3;EEF2K;FASTKD2;FASTKD3;KSR2;LOC100515857;LOC100523457;MAPK8;NPR2;PDK1;PINK1;PRKCA;PRKCG;PRKCI;RNASEL;SCYL2;SMG1;SOX9;TNIK;TRIB3;WNK3	protein kinase activity	molecular_function	0.530794
BMPR1B;CLK1;DAPK2;DAPK3;DCLK1;DYRK2;DYRK3;ERN1;GSG2;GSK3A;IRAK1;IRAK3;KSR2;MAP2K3;MAP2K4;MAP4K4;MAPK8;MASTL;MKNK2;PAK5;PDPK1;PINK1;PLK2;PRKCA;PRKCD;PRKD3;RIOK1;RIOK2;RIPK4;ROCK1;RPS6KA4;SLK;SMG1;STK36;STK38L;STK40;TAOK2;TESK1;TNIK;TNK2;TP53RK;UHMK1;ULK1;ULK4;WNK3	protein serine/threonine kinase activity	molecular_function	0.976191
BMPR1B	transmembrane receptor protein serine/threonine kinase activity	molecular_function	0.812478
CAMK2D;CAMKK2;ITPKA;MKNK2;PNCK	calmodulin-dependent protein kinase activity	molecular_function	0.33223
CDK18;CDK20;CDK4;CDKL3	cyclin-dependent protein serine/threonine kinase activity	molecular_function	0.552512
PRKCA;PRKCD;PRKCG;PRKCI;PRKD3	protein kinase C activity	molecular_function	0.158396
BMPR1B;BMPR2	signal transducer, downstream of receptor, with serine/threonine kinase activity	molecular_function	0.79851
MAPK15	MAP kinase activity	molecular_function	0.812478
MAP2K3	MAP kinase kinase activity	molecular_function	0.812478
TAOK2	MAP kinase kinase kinase activity	molecular_function	0.986511
AURKA;CLK1;DYRK2;DYRK3;PRKCG;TESK1;TNK2	protein serine/threonine/tyrosine kinase activity	molecular_function	0.201154
BMX;CAMKK2;DYRK2;DYRK3;ERBB4;FGFR1OP2;FGR;FRK;JAK2;KDR;MAP2K3;MAP2K4;TESK1;TNK1;WEE1;YES1	protein tyrosine kinase activity	molecular_function	0.154219
ERBB4;INSRR;KDR;KIT	transmembrane receptor protein tyrosine kinase activity	molecular_function	0.503561
BMX;CLK1;CSK;FGR;FRK;PRKCD;TNK1;TNK2;WEE1;YES1	non-membrane spanning protein tyrosine kinase activity	molecular_function	0.308048
ERBB4;KDR;KIT	signal transducer, downstream of receptor, with protein tyrosine kinase activity	molecular_function	0.0680595
DUSP10;LOC100513542;PTPN12;TIMM50	phosphoprotein phosphatase activity	molecular_function	0.875566
CDKN3;LOC100513542;PDP1;PPM1L;PPM1N;PPP1R3D;PPP6C;PTEN;TIMM50	protein serine/threonine phosphatase activity	molecular_function	0.452824
CDKN3;DUSP10;EYA1;LOC100525721;MTMR7;MTMR8;PTEN;PTPN12;PTPN2;PTPN22;PTPRQ;PTPRT;PTPRU;TIMM50;UBASH3B	protein tyrosine phosphatase activity	molecular_function	0.7124
PTPN12;PTPN2	non-membrane spanning protein tyrosine phosphatase activity	molecular_function	0.375688
LOC100512656;RDH10	retinol dehydrogenase activity	molecular_function	0.884043
PRPSAP1;PRPSAP2	ribose phosphate diphosphokinase activity	molecular_function	0.288786
DDHD2;PNPLA2	triglyceride lipase activity	molecular_function	0.661231
FARSA;FARSB;FDXACB1;LOC110261142	phenylalanine-tRNA ligase activity	molecular_function	0.00847347
UBA7	ubiquitin activating enzyme activity	molecular_function	0.76181
ANAPC4;AREL1;CUL1;DTX3L;FBXL14;FBXL20;FBXO10;FBXO30;FBXO31;FBXO41;FEM1A;HERC5;HERC6;LNX1;LOC102160336;LOC733579;LONRF1;MARCH6;MARCH8;MUL1;PDZRN3;PEX12;PJA2;PRPF19;RFWD3;RLIM;RNF115;RNF152;RNF19B;RNF20;RNF220;RNF43;TRIM62;TTC3;UBA7;UBE2C;UBE2D2;UBE2G2;UBE2H;UBE2I;UBE2K;UBE2Q2;UBE2S;UHRF2;ZNRF3	ubiquitin-protein transferase activity	molecular_function	0.460789
COPS5;JOSD1;MINDY2;OTUD3;UCHL3;UFD1;USP10;USP12;USP18;USP2;USP25;USP36;YOD1	thiol-dependent ubiquitin-specific protease activity	molecular_function	0.622785
DTX3L;PRPSAP1	enzyme inhibitor activity	molecular_function	0.860176
DCN;DUS2;GMFB;LRRTM3;PODNL1;RTN4RL1;SOCS5;TRIB3	protein kinase inhibitor activity	molecular_function	0.847066
KAT2B	cyclin-dependent protein serine/threonine kinase inhibitor activity	molecular_function	0.883779
PRKAR2B	cAMP-dependent protein kinase inhibitor activity	molecular_function	0.812478
BOD1;ENSA;PPP1R10;PPP1R14A;PPP1R14B;PPP1R27	protein phosphatase inhibitor activity	molecular_function	0.403644
C3;PCSK1N;RECK	endopeptidase inhibitor activity	molecular_function	0.48606
ANOS1;APLP2;APP;COL7A1;LOC100513074;LOC100524679;LOC100739218;PCSK1N;RECK;SERPINA5;SERPINA7;SERPINB2;SERPINB7;SERPINE1;SERPINE2;SERPINF2;SERPINI1;SLPI;TFPI2	serine-type endopeptidase inhibitor activity	molecular_function	0.555877
LOC100516302	cysteine-type endopeptidase inhibitor activity	molecular_function	0.998014
ACAP1;AXIN1;BMX;CANT1;CBLB;CBLC;CXXC5;GMFB;GNB4;GNG2;GNG8;GULP1;KSR2;LOC100513542;LOC106510284;MIER1;MLKL;MUL1;PLCB1;PLCB4;PLCL2;PPFIA1;RGS7;SH2B3;SHC3;STAT1;TESK1;TICAM1;TNK1;WLS;YARS	signal transducer activity	molecular_function	0.397501
CADM2;CD48;EDAR;GFRA1;ITGB1;ITGB2;ITGB6;ITGB8;JMJD6;LOC100524773;LOC102162127;LOC102164887;LOC110257338;LRP1;MED13;MED30;MED4;NECTIN3;PROCR;RTN4RL1;SEMA4D;SLC40A1;STRA6	receptor activity	molecular_function	0.775084
GLMP;NR2F1	nuclear receptor activity	molecular_function	0.980402
NR1H4	thyroid hormone receptor activity	molecular_function	0.76181
CD300C;CD3E;CLEC2D;EDAR;GLRA3;GLRB;LGR4;LOC100514068;LOC102163598;LOC110260307;M6PR;MARCO;PLXNA3;RYK;SEMA4D;SORL1;THBD;TRPV1	transmembrane signaling receptor activity	molecular_function	0.572812
GABRG1;GABRP	GABA-A receptor activity	molecular_function	0.860176
F3;IL13RA1;IL2RG	cytokine receptor activity	molecular_function	0.830316
ADGRE1;ADGRF1;ADGRF5;ADGRG2;ADGRL3;ADGRV1;C3AR1;FZD3;FZD4;FZD7;GPR157;GPR161;GPR173;GPR183;GPR19;GPR3;GPR62;GPR68;GPRC5B;LOC100514309;LOC100521027;LPAR5;NPFFR2;P2RY6;QRFPR;S1PR2;SUCNR1;TAS2R41	G-protein coupled receptor activity	molecular_function	1
ACKR2	chemokine receptor activity	molecular_function	0.697456
GRID2;GRIK3	ionotropic glutamate receptor activity	molecular_function	0.533231
LOC100514309;LOC100521027	olfactory receptor activity	molecular_function	1
HTR1D;HTR7	G-protein coupled serotonin receptor activity	molecular_function	0.759384
OXTR	vasopressin receptor activity	molecular_function	0.76181
PTPRB;PTPRE;PTPRU	transmembrane receptor protein tyrosine phosphatase activity	molecular_function	0.360611
KDR;NRP1	vascular endothelial growth factor-activated receptor activity	molecular_function	0.288786
CD40;LOC102158193;LTBR;RELT;TNFRSF21	tumor necrosis factor-activated receptor activity	molecular_function	0.285965
LRP1;LRP12;LRP2;LRP8;SORL1	low-density lipoprotein receptor activity	molecular_function	0.041837
ACKR2;ACKR3;CD5L;ENPP3;HHIPL1;LGALS3BP;LOXL2;LRP1;MARCO;MSR1;PGBD1;PRSS12;SCARB2	scavenger receptor activity	molecular_function	0.205521
XPO4	nuclear export signal receptor activity	molecular_function	0.697456
IFITM1;LOC100519082;LOC100626247;PLCE1;SMAD1	signal transducer activity, downstream of receptor	molecular_function	0.425786
ARHGAP6;BCAR3;GRB10;HSH2D;SH2D2A;SHF	SH3/SH2 adaptor activity	molecular_function	0.907959
MAPK8IP2	MAP-kinase scaffold activity	molecular_function	0.76181
ADCY4;DACT3;HDAC7;HDAC9;PARD6A;PKP2;SQSTM1;TOP2B	protein kinase C binding	molecular_function	0.230784
ARHGEF19;ARHGEF3;BCAR3;DIS3;DOCK11;DOCK4;DOCK5;DOCK7;FGD6;LOC110262100;MON1A;PLCE1;PREB;RABIF;RALGDS;RANGRF;RAPGEF3;RIC8A;RPGR;TAGAP;VAV2	guanyl-nucleotide exchange factor activity	molecular_function	0.254886
CYTH1;IQSEC1;IQSEC2;NCF4	ARF guanyl-nucleotide exchange factor activity	molecular_function	0.552512
ERBB4;SHC3	Ras guanyl-nucleotide exchange factor activity	molecular_function	0.999724
ARHGEF10;ARHGEF10L;ARHGEF19;ARHGEF2;ARHGEF3;DOCK11;FGD6;NGEF;VAV2	Rho guanyl-nucleotide exchange factor activity	molecular_function	0.933063
ITGB1BP1;SESN2	GDP-dissociation inhibitor activity	molecular_function	0.288786
GPS2	GTPase inhibitor activity	molecular_function	0.883779
ACAP1;AGAP3;AGFG2;ARFGAP1;ARFGAP3;ARHGAP10;ARHGAP27;ARHGAP28;ARHGAP29;ARHGAP42;ARHGAP44;ARHGAP5;ARHGAP6;ARHGEF19;ASAP3;AXIN1;CDC42EP1;CDC42EP3;CDC42EP4;DOCK2;DOCK4;EVI5L;FAM13B;GIT1;GIT2;INPP5B;MTSS1L;NCKAP1L;NRP1;OPHN1;PLCB1;PREB;RABGAP1;RALGAPA1;RANBP1;RANGAP1;RASA1;RASAL1;RASAL3;RGS1;RGS13;RGS16;RGS2;RGS20;RGS3;RGS7;RGSL1;RIC8A;RIN1;SGSM1;STXBP5;SYDE2;SYNGAP1;TAGAP;TBC1D1;TBC1D15;TBC1D22A;TBC1…	GTPase activator activity	molecular_function	0.0287576
APOF;APP;BOK;CADM2;CLCF1;CNPY3;CSK;DIAPH2;DPP4;ECI2;ENSA;ERBIN;FRK;FYB;GSK3A;GUSB;HILPDA;ICOSLG;IL17RA;ITGB8;LAMA1;LAMA3;LAMA4;MLYCD;MPV17L;MTSS1;NECTIN2;NECTIN3;NUDT7;NXPH3;NXPH4;PCSK1N;RASA1;RND1;SCYL2;SEMA4D;SERPINE2;SRPX2;STX1B;TNFSF13;TNK1;TNK2;TRAF3IP2;TRDN;TYROBP;UFD1;WNT5B;YES1	receptor binding	molecular_function	0.272353
FZD7;GOPC;RNF43;RYK;ZNRF3	frizzled binding	molecular_function	0.769387
C17H8orf4;CHAC1;DLL3;DNER;HIF1AN;NOV	Notch binding	molecular_function	0.0786965
BMP1;CLCF1;CSF3;GDF1;GPI;IFNE;IL10;IL1B;IL23A;IL33;IL5;INHBA;INHBE;LOC100736818;SPP1;THPO;TIMP1;TNF;TNFSF13;TXLNA;VEGFA	cytokine activity	molecular_function	0.985645
CLCF1;IL6ST;LOC102167255;LOC397451	ciliary neurotrophic factor receptor binding	molecular_function	0.0410821
IFNE	type I interferon receptor binding	molecular_function	0.982863
IL1B	interleukin-1 receptor binding	molecular_function	0.697456
AGR2;ARF4;CBLC;ERBB4;FAM83B;HBEGF;ITGA5;TGFA;VAV2;YES1	epidermal growth factor receptor binding	molecular_function	0.00255776
GRB10;PDPK1	insulin receptor binding	molecular_function	0.831882
GDF1;INHBA;INHBE;LRG1	transforming growth factor beta receptor binding	molecular_function	0.856298
ERN1;ITGA5;VEGFA	platelet-derived growth factor receptor binding	molecular_function	0.23151
BABAM2;TNF;TNFSF13;TRAF5	tumor necrosis factor receptor binding	molecular_function	0.598764
ADAM11;ADAM22;CALR;COL3A1;CTGF;DST;ERBIN;ESM1;ICAM1;ICAM3;ITGA5;ITGB1BP1;JAML;KDR;LAMB1;NF2;NOV;NPNT;PTPN2;S1PR2;TGFBI;TSPAN4;VWF;WISP1	integrin binding	molecular_function	0.00273914
ADM2;C1QTNF12;FBN1;INHBA;INHBE;NPPA;STC1;TG;THPO;VGF	hormone activity	molecular_function	0.98051
VGF	neuropeptide hormone activity	molecular_function	0.994823
ADD2;CAV1;CLDN1;CLDN12;CLDN16;CLDN7;CLTB;COL15A1;COL18A1;KRT27;KRT5;LAMA3;LMNB1;LMNB2;MAPK8IP2;NEFM;NES;OTOG;SNTB1;SPAG4;VIM	structural molecule activity	molecular_function	0.990474
ACTG1;BICD1;CD2AP;CTNNA2;EPB41;EPB41L1;EPB41L3;ERBIN;LOC100127131;PLEC;TUBB6;TUBGCP5	structural constituent of cytoskeleton	molecular_function	0.644841
ANOS1;COL11A1;COL1A1;COL1A2;COL27A1;COL3A1;COL4A1;COL4A2;COL4A5;COL5A3;EFEMP2;FBN1;LAMA1;LAMA4;LAMB1;LOC100523684;VCAN	extracellular matrix structural constituent	molecular_function	0.0134911
CPOX	structural constituent of eye lens	molecular_function	0.995925
AP1B1;SLC16A2;TCOF1	transporter activity	molecular_function	0.978289
CHRNA7;FXYD3;FXYD6;KCNN2	ion channel activity	molecular_function	0.19014
LRRC8B;LRRC8C;LRRC8D	volume-sensitive anion channel activity	molecular_function	0.0680595
PKD2L1	calcium activated cation channel activity	molecular_function	0.927974
ANO5	intracellular calcium activated chloride channel activity	molecular_function	0.982863
GABRG1;GABRP;TRPV1	extracellular ligand-gated ion channel activity	molecular_function	0.544189
GRID2;GRIK3	extracellularly glutamate-gated ion channel activity	molecular_function	0.904085
KCNJ14	inward rectifier potassium channel activity	molecular_function	0.978229
CLIC1;CLIC4;GP91-PHOX;KCNIP2;KCNIP4;KCNK7;LOC100515171;SCN1B;SCN3A;SCN3B;SCN5A	voltage-gated ion channel activity	molecular_function	0.215712
CACNA1C;CACNA1E;CACNA2D1;CACNB3;CACNG7;TPCN2	voltage-gated calcium channel activity	molecular_function	0.63835
PRKG1	calcium channel regulator activity	molecular_function	0.991643
LOC100515171;SCN3A;SCN5A	voltage-gated sodium channel activity	molecular_function	0.733726
KCNA3;KCNC3;KCNC4;KCND2;KCNQ4	voltage-gated potassium channel activity	molecular_function	0.99336
KCNA3;KCNA5	delayed rectifier potassium channel activity	molecular_function	0.920849
CLIC1;CLIC4;GABRG1;GABRP;SLC1A4;SLC26A6	chloride channel activity	molecular_function	0.929353
FAM26F;PKD2L1;TRPC6	cation channel activity	molecular_function	0.802069
CACNA1E;CACNB3;CHRNA7;MCOLN3;PKD2L1;SLC24A3;TRPC1;TRPC6;TRPV1;TRPV5	calcium channel activity	molecular_function	0.739436
AQP1;KCNIP2;KCNIP4;KCNK7;KCNN4	potassium channel activity	molecular_function	0.840919
PKD2L1	sodium channel activity	molecular_function	0.883779
SLC1A2	L-glutamate transmembrane transporter activity	molecular_function	0.852371
SLC1A2;SLC1A6;SLC25A22	high-affinity glutamate transmembrane transporter activity	molecular_function	0.114982
APOF;GM2A;LOC106510284;NPC1	lipid transporter activity	molecular_function	0.0211367
SLC6A17;SLC6A9	neurotransmitter:sodium symporter activity	molecular_function	0.79851
SLC25A17;SLC25A24;SLC25A25	ATP transmembrane transporter activity	molecular_function	0.114982
SLC2A12;SLC2A8;SLC35A2	sugar:proton symporter activity	molecular_function	0.360611
SLC2A12;SLC2A3;SLC2A8	glucose transmembrane transporter activity	molecular_function	0.360611
SLC30A3;SLC39A10;SLC39A11;SLC39A13;SLC39A3	zinc ion transmembrane transporter activity	molecular_function	0.379069
SLC3A2;SLC8A1;SLC8A2	calcium:sodium antiporter activity	molecular_function	0.114982
SLC26A6;SLC4A2;SLC4A9	inorganic anion exchanger activity	molecular_function	0.936777
GOSR1;SNAP47;STX1B;STX3;VAMP1	SNAP receptor activity	molecular_function	0.893096
NUP133;NUP153;NUP160;NUP35;NUTF2	nucleocytoplasmic transporter activity	molecular_function	0.471767
AKR1D1;ESR1	steroid binding	molecular_function	0.975968
AGMO;AOX1;CYP11A1;CYP1A1;CYP26A1;CYP39A1;CYP4F55;CYP51;FAXDC2;FTH1;HIF1AN;JMJD6;LCN2;LOC100512793;LOC100521659;LOC100525835;LOC100620265;LOC100739101;LOC106510546;LTF;MSMO1;NOS2;P3H1;P3H2;P3H3;P4HA3;PHF2;PLOD1;PTGIS;RIOX1;SCD;TET1;TPH2;TYW5	iron ion binding	molecular_function	0.088909
CUTC;HEPHL1;LOC102164650;LOX;LOXL2;PRND;TP53	copper ion binding	molecular_function	0.66954
ACTN2;ADGRE1;ADGRL3;ADGRV1;ARSA;ASTN2;BGLAP;BMP1;C1R;C1S;C2CD4B;CACNA1E;CALM1;CALR;CAMKK2;CANT1;CBLB;CBLC;CCBE1;CDH6;CDK5R1;CGREF1;CLGN;CLSTN3;CRELD2;CUBN;DGKB;DLL3;DNAH7;DNER;DSC2;DSC3;DSG3;DST;DUOX1;EDEM1;EEF2K;EFEMP2;EFHC1;EFHD1;EGFL8;EPS15L1;F2;FAT2;FAT4;FBLN7;FBN1;FKBP10;FKBP7;FKBP9;FSTL5;GCH1;GPD2;GUCA1A;HMCN1;HMCN2;KCNIP2;KCNIP4;LDLR;LETM1;LOC100524773;LOC100525835;LOC100739498;LOC10650426…	calcium ion binding	molecular_function	0.5269
ADD2;ARPP21;CALD1;CAMK2D;CAMKK2;CAMSAP3;CTH;DAPK2;EEA1;EEF2K;EPB41;EWSR1;ITPKA;KCNN1;KCNN2;KCNN4;MAP2;MKNK2;MYO5A;NDUFAF4;NOS2;NRGN;PLCB1;PNCK;RGS1;RGS16;RRAD;SCN5A;SLC8A1;SLC8A2;SNTB1;SPHK1;SYT7;TRPV1;TRPV5;UNC13A	calmodulin binding	molecular_function	0.428957
ABI3BP;C1QTNF1;CCBE1;COL5A3;DCN;ITGA9;LUM;MMP13;NID2;SPARC;TGFBI;VWF	collagen binding	molecular_function	0.107362
CTGF;ESM1;NOV;WISP1	insulin-like growth factor binding	molecular_function	0.144116
BNIP3L;PLCB1;TMEM201	lamin binding	molecular_function	0.360611
ACTG1;ENAH;FMNL1;PCLO	profilin binding	molecular_function	0.144116
CALD1;NEBL;TMOD2	tropomyosin binding	molecular_function	0.48606
AARS;ABCA5;ABCF2;ACACB;ACSF2;ACSL1;ACSL4;ACSS3;ACTG1;ACTR1B;ADCY4;ADCY7;AK3;AK4;AK6;ASNS;ATP10A;ATP10B;ATP11A;ATP11B;ATP11C;ATP6V1A;ATP8B1;ATP8B3;ATP8B4;ATRX;AURKA;BBS10;BBS12;BMPR1B;BMPR2;BMS1;BMX;CAMK2D;CAMKK2;CARNS1;CARS;CCT6A;CCT6B;CDK18;CDK20;CDK4;CDKL3;CHD2;CHD9;CKMT1A;CLK1;CMPK2;CNNM2;COQ8A;CSK;CTPS1;DAPK2;DAPK3;DARS2;DCLK1;DDX18;DDX19B;DDX20;DDX27;DDX28;DDX31;DDX4;DDX42;DDX47;DDX49;DDX51;…	ATP binding	molecular_function	0.0380827
AGAP3;AK3;AK4;ARF2;ARF4;ARHGAP5;ARL10;ARL15;ARL5B;ARL8A;BMS1;DIRAS1;DNM1;DRG1;EEF2;EEFSEC;EFL1;GBP1;GBP2;GCH1;GIMAP1;GIMAP7;GNL2;GNL3;GPN1;GPN2;GTPBP2;GTPBP4;GUCY1A3;GUCY1B3;HHAT;IFI44L;LOC100127131;LOC100155195;LOC100514912;LOC100522498;LOC100523310;LOC100523457;LOC100523492;LOC100525140;LOC100620825;LOC100621115;LOC102161784;LOC110255360;LOC110255361;MX1;MX2;NKIRAS2;NOLC1;NPR2;OPA1;RAB35;RAB39A…	GTP binding	molecular_function	0.545962
FKBP10;FKBP4;FKBP9	FK506 binding	molecular_function	0.424538
SLC2A3	glucose binding	molecular_function	0.697456
BSG;COLEC11;LMAN1;M6PR	mannose binding	molecular_function	0.292295
PODXL2;SERPINE2	glycosaminoglycan binding	molecular_function	0.759384
CD44;HYAL2;TNFAIP6;VCAN	hyaluronic acid binding	molecular_function	0.503561
ARHGAP44;BAIAP2L2;CPTP;DAPP1;F3;MAP1LC3A;MYOF;NUP35;RASAL1;SEC14L2;SYT16;UNC13A	phospholipid binding	molecular_function	0.370655
C2CD4B;PCLO;PLA2G4A;SYT7	calcium-dependent phospholipid binding	molecular_function	0.986959
EEA1	1-phosphatidylinositol binding	molecular_function	0.964865
DFNA5;FZD7;LDLRAP1;MTSS1L;PHLDA3;PLCB1;RAB35;SDCBP2;SNX21;SYT7	phosphatidylinositol-4,5-bisphosphate binding	molecular_function	0.526611
DAPP1;NRGN;PHLDA3;PIRT	phosphatidylinositol-3,4,5-trisphosphate binding	molecular_function	0.856298
CPTP;MFSD2A;OSBPL10	phospholipid transporter activity	molecular_function	0.295663
LOC100521027	odorant binding	molecular_function	0.999984
ABI3BP;ADAM28;ADAMTS14;ADGRF1;ADM2;ADPGK;ANG;ANOS1;ARSK;B2M;BCHE;BDNF;BGLAP;BMP1;BRPF3;C1H18orf54;C1QTNF12;C1R;C4BPA;C8H4orf26;CAMK2A;CANT1;CD59;CD5L;CGREF1;CHI3L1;CHRDL1;CLCF1;CLPSL2;CNTN3;CNTN5;COL11A1;COL12A1;COL15A1;COL18A1;COL27A1;COL3A1;COL4A2;COL5A3;COL7A1;COLEC11;COMMD3;CORIN;CPM;CREG2;CSPG5;DHRS11;DKK3;DKK4;DOCK2;DPP4;DRAXIN;DSN1;EDN1;EEF2;EFEMP2;EGFL8;EMILIN2;ENPP3;ENPP5;ERAP1;ERBB4;ESM…	extracellular region	cellular_component	0.928686
ADAMTS10;ADAMTS14;ADAMTS16;ADAMTS4;ADAMTS6;ADAMTS7;ADAMTS9;ANOS1;BMP1;CCBE1;CILP2;COL1A1;COL1A2;COL3A1;CTGF;DCN;EMILIN2;FBLN7;FBN1;FN1;GPC4;GPLD1;HPSE;LAMA1;LAMB1;LGALS3BP;LINGO2;LOC100523684;LTBP1;LUM;MAMDC2;MFAP5;MMP1;MMP12;MMP13;MMP17;MMP20;NOV;NPNT;NTN1;PODNL1;TFIP11;TGFBI;TIMP1;TIMP4;TNC;VCAN;VWF;WISP1;WNT5B	proteinaceous extracellular matrix	cellular_component	0.510591
C1QTNF1;C1QTNF6;CCBE1;COL18A1;COL1A1;COL1A2;COL23A1;COL3A1;COL4A1;COL4A5;COLEC11;EMILIN2;MARCO;MSR1	collagen trimer	cellular_component	0.31861
APLP1;CCDC80;COL18A1;COL4A1;COL4A5;COL7A1;DST;EFEMP2;ERBIN;HMCN1;HMCN2;LAMA1;LAMA3;LAMA4;LAMB1;LOXL2;NID2;NPNT;P3H1;P3H2;SMOC1;SPARC;SPN;VWA1	basement membrane	cellular_component	0.0016813
LAMA4;LAMB1	basal lamina	cellular_component	0.601107
ABI3BP;CCDC80;VWA1	interstitial matrix	cellular_component	0.360611
ABI3BP;ACTG1;ADA2;ADAM10;ADAMTS7;ADAMTS9;AGR2;ANOS1;APOF;APP;ARG1;ARSA;BMP1;BMPER;BTD;C1QTNF1;C1QTNF12;C1QTNF6;C1R;C1RL;C1S;C3;C9;CALR;CCBE1;CCDC80;CCL17;CCL2;CCL20;CCL3L1;CCL4;CCL5;CD5L;CFD;CHI3L1;CLEC18C;COL11A1;COL12A1;COL15A1;COL18A1;COL23A1;COL3A1;COL7A1;CPA1;CPA4;CPD;CPM;CPXM1;CRELD2;CSF3;CTSC;CTSF;CTSH;CTSK;CTSO;CTSV;CXCL10;CXCL11;CXCL14;CXCL2;CXCL8;DKK3;DMXL2;DNAJC9;EIF2A;ELOA;EMILIN2;ENO…	extracellular space	cellular_component	0.351703
ADGRF1;ADM2;ADORA2A;ANO5;ARHGAP27;ARHGEF3;ARL10;ARL15;ARL5B;AVEN;B3GNT5;BCAR3;CALCR;CAMKK2;CCL2;CCL20;CCL3L1;CHIC1;CLCF1;CXCL8;DCLK1;DDX59;DEFB1;DEPTOR;DOCK7;EDNRB;EVI5L;FAT4;FBN1;FSD1L;GMFB;GPR3;JMJD1C;LNPEP;LOC100513607;LOC100515171;LOC100515857;LOC100517025;LOC100524034;LOC100525835;LOC100623167;LOC100737224;LOC100737633;LOC106504145;LOC110257782;LONRF1;MAP2;MAPK8IP2;MARCO;MOB3A;NME1;NOS2;NTN1…	intracellular	cellular_component	0.799267
CXCL11;FAM20A;HMGB2;MEI1;PROX1	cell	cellular_component	0.675644
ACACB;ACTG1;ACTL6A;ACTR5;ADAM10;ADARB1;ADPRHL2;AEN;AGBL5;AGTPBP1;AHR;AIMP2;AK6;AKAP7;ALG2;ALYREF;ANAPC4;ANAPC5;ANG;ANKRD1;ANKRD11;ANKRD37;ANKRD49;ANKRD54;ANP32A;APLP2;APOBEC3B;APPL1;APPL2;AQP1;ARHGAP27;ARHGAP39;ARID1A;ARID3A;ARID4A;ARID5B;ARNT2;ARNTL;ARNTL2;ASF1A;ATF5;ATF7;ATF7IP2;ATG2A;ATRIP;AUNIP;AURKAIP1;AXIN1;AZIN1;AZIN2;BABAM2;BACH1;BANP;BAX;BAZ2B;BCDIN3D;BHLHE40;BIN1;BMS1;BNC2;BOK;BRAT1;BRD…	nucleus	cellular_component	4.28e-06
AGPAT5;ALOX5AP;BAX;BIN1;BNIP3;BNIP3L;CALR;CLGN;DDX19B;DST;GOLT1A;IPO9;LMNB1;LRRC59;MAD1L1;MTMR8;MYOF;NDC1;NELL1;NEMP1;NPC1;NUCB2;NUP133;NUP160;NUP188;NUP35;NUP37;NUP93;PARP11;RANGAP1;RNF43;SP140;SPAG4;SYNE2;TMEM201;TOR1A;UBE2I	nuclear envelope	cellular_component	0.0133633
ATP11B;ERN1;LMNB1;LMNB2;NEMP1;NUTF2;SMAD1;SPAG4;TERB2;TOR1AIP1;TRA2B;ZMPSTE24	nuclear inner membrane	cellular_component	0.0912038
ANKLE1;TMEM201	integral component of nuclear inner membrane	cellular_component	0.661231
BOK;CPTP;NUTF2;SYNE2	nuclear outer membrane	cellular_component	0.39953
APP;BCHE;CACYBP;PTGES;SORL1	nuclear envelope lumen	cellular_component	0.00214185
DDX19B;ENY2;KPNA2;KPNA5;MX2;NDC1;NUP133;NUP153;NUP160;NUP93;NUPL2;PARP11;RANGAP1;XPO4	nuclear pore	cellular_component	0.159915
NUP35;STX1B	nuclear lamina	cellular_component	0.601107
ACKR2;ACTL6A;ACTR5;ADARB1;AEN;AK6;AKIP1;AKNA;AKR1E2;ALDH1B1;ANAPC4;ANAPC5;ANKRD11;ANKRD12;APOBEC1;ARHGAP27;ARID1A;ARID3A;ARID4A;ARNT2;ASAP3;ASF1A;ASF1B;ATF7;ATRIP;AURKAIP1;BCCIP;BEND3;BHLHB9;BMPR2;BMS1;BMX;BNC2;BOC;BRAT1;BRPF1;BUB3;C2H19orf66;C6H19orf47;CACYBP;CADPS2;CARF;CBR3;CBX2;CCDC22;CCNO;CD2BP2;CD3EAP;CDCA7;CDK20;CDK5R1;CDKN2AIP;CEBPG;CFAP45;CGGBP1;CGRRF1;CHAF1B;CHCHD1;CHD2;CHD9;CIAPIN1;COM…	nucleoplasm	cellular_component	3.4e-08
POP1;POP4;RPP40	nucleolar ribonuclease P complex	cellular_component	0.170407
TP53	replication fork	cellular_component	0.908506
BCAS2;PLRG1;PRPF19	DNA replication factor A complex	cellular_component	0.295663
ORC6	nuclear origin of replication recognition complex	cellular_component	0.76181
POLR2A;POLR2D;POLR2E;POLR2G;POLR2K	DNA-directed RNA polymerase II, core complex	cellular_component	0.285965
CRCP;POLR1C;POLR2K;POLR3E;POLR3F;POLR3G;POLR3H	DNA-directed RNA polymerase III complex	cellular_component	0.0249264
ARNT2;ARNTL;ARNTL2;ATF5;CDK4;CREM;E2F8;FOS;HDAC9;HES6;HOXA10;KAT5;LEF1;LMO4;LOC100517731;LOC100624648;NFYC;NRF1;PITX1;PUS1;RCOR2;SMAD1;SMAD9;SOX17;TCF4;TCF7;TFDP1;TP53;TP73;WWTR1	transcription factor complex	cellular_component	0.532
GTF2A2;GTF2B;LOC100125545;TAF12;TAF3;TAF5;TAF7L	transcription factor TFIID complex	cellular_component	0.0889689
KAT2B;TADA3	Ada2/Gcn5/Ada3 transcription activator complex	cellular_component	0.759384
ERCC3	holo TFIIH complex	cellular_component	0.697456
RRP8	chromatin silencing complex	cellular_component	0.76181
ANAPC4;ANAPC5;CDC23;CUL7;FZR1;UBE2C;UBE2S	anaphase-promoting complex	cellular_component	0.0249264
AAR2;ALYREF;BCAS2;DHX16;GEMIN2;HNRNPM;KIAA0907;LSM6;PNN;RBM28;SF1;SF3A3;SF3B1;SMU1;SNRPD3;SNRPF;SREK1;SUGP1;TFIP11;TRA2B;TXNL4A;USP39;WBP4;WDR83	spliceosomal complex	cellular_component	0.0313812
CD2BP2;DCAF4;SNRNP40;SNRPD1;SNRPD3;TEP1;TXNL4A;WDR62	U5 snRNP	cellular_component	0.0232118
LSM10;LSM11;SNRPD3	U7 snRNP	cellular_component	0.0680595
HTATSF1;SF3B6	U2-type spliceosomal complex	cellular_component	0.288786
LUC7L3;PRPF39;SNRPC;SNRPD1;SNRPD3;SNRPF	U1 snRNP	cellular_component	0.133208
HTATSF1;PHF5A;SF3A2;SF3B1;SF3B6;SNRPD1;SNRPD3	U2 snRNP	cellular_component	0.0507468
SNRPD1;SNRPD3;SNRPF	U4 snRNP	cellular_component	0.170407
LSM3;LSM6;LSM7	U6 snRNP	cellular_component	0.170407
LSM7;PHF5A;RBM41;RNPC3;SF3B1;SF3B6;SNRPD1;SNRPD3	U12-type spliceosomal complex	cellular_component	0.0762713
C14H1orf131;CCDC137;CD3EAP;CDYL;DDX18;DDX27;DTL;EPOP;FBL;GRWD1;GSG2;HMG20B;HMGB3;IL33;INTS7;LLPH;MPHOSPH10;NSFL1C;PAXIP1;PUM3;RBM19;RCCD1;RHNO1;SETD1B;SPRTN;STAG2;SUPT16H;TADA2A;TOP3A;UTP4	chromosome	cellular_component	0.005246
GAR1;LSM11;NVL;SMG5;TEP1;WRAP53	telomerase holoenzyme complex	cellular_component	0.0157529
H2AFZ;LOC100510904;LOC574051;TCF7	nuclear euchromatin	cellular_component	0.452362
BEND3;FOXC1;H2AFZ;UHRF2	nuclear heterochromatin	cellular_component	0.452362
H2AFY;HELLS;KDM4A	pericentric heterochromatin	cellular_component	0.424538
ABT1;ADARB1;AEN;AGTPBP1;ANG;ARNTL2;BCAS2;BEND3;BMS1;BMT2;BRIX1;C17H8orf4;CARF;CCDC137;CCDC86;CD3EAP;CDCA8;CDK4;CDKN2AIP;CERKL;CHD2;CHTOP;CIAPIN1;CUTC;DDX18;DDX19B;DDX20;DDX27;DDX28;DDX31;DDX4;DDX42;DDX47;DDX49;DDX51;DDX52;DDX55;DDX56;DDX59;DGCR8;DHX15;DHX33;DIAPH2;DIMT1;DNAJB1;DOCK4;DSN1;DTL;E2F8;EBNA1BP2;EEF1E1;EIF4A3;EIF6;ELL3;ELP3;EWSR1;EXOSC1;EXOSC2;EXOSC3;EXOSC4;EXOSC6;EXOSC8;EXOSC9;FBL;FCF1…	nucleolus	cellular_component	1.39e-19
LSM6;MPHOSPH10;NAF1;NOP56;SNRPF	small nucleolar ribonucleoprotein complex	cellular_component	0.000433746
POLR1A;POLR1B;POLR1C;POLR2K;TWISTNB;ZNRD1	DNA-directed RNA polymerase I complex	cellular_component	0.00424861
AARS;AASS;ABI2;ABLIM3;ABRAXAS2;ACO1;ACSL4;ACTR1B;ACTR5;ADAM10;ADCY4;ADGRV1;ADRA2A;AGAP3;AGTPBP1;AHR;AK6;AKAP3;AKR1CL1;ALG2;ALYREF;ANGEL2;ANKLE1;ANKRD1;ANKRD13B;ANKRD54;ANKS6;ANP32A;ANPEP;APC2;APEH;APOBEC1;APP;AQP1;ARC;ARG1;ARHGAP29;ARHGAP5;ARHGAP6;ARHGEF10L;ARHGEF2;ARL8A;ARNT2;ARNTL2;ARPC5L;ARPP21;ATAT1;ATF5;ATF7;ATG4B;AUNIP;AVIL;AXIN1;AZIN1;BABAM2;BACH1;BAX;BCDIN3D;BDNF;BGLAP;BHLHE40;BICDL1;BID;…	cytoplasm	cellular_component	5.42e-06
AASS;ABCF2;ACAA2;ACACB;ACBD3;ACOD1;ACSF2;ACSL1;ACSS3;ADAM28;AGPAT5;AGR2;AGTPBP1;AK3;AKAP1;ALDH1B1;ANKRD37;AURKAIP1;AZIN2;BAX;BNIP3;BNIP3L;BOK;BRI3BP;C1H6orf203;C2H5orf63;CA5B;CASP14;CAVIN1;CCDC51;CCM2;CD3EAP;CHCHD1;CHCHD10;CHCHD4;CIDEA;CLIC1;CLIC4;CMC2;CMPK2;COQ8A;CPOX;CREBZF;CRLS1;DCTPP1;DDIT4;DDX28;DHFR;DHTKD1;DIABLO;DNA2;DNAJA1;DNAJA3;DPYSL2;DUS2;DYNLL1;ECI2;EEFSEC;ELAC2;ENY2;ERBB4;ERN1;FAM210…	mitochondrion	cellular_component	0.0952466
CIDEA	mitochondrial envelope	cellular_component	0.697456
ACACB;ACSL1;ACSL4;AGPAT5;AIFM2;AKAP1;BAX;BMF;BNIP3;BNIP3L;BOK;BRI3BP;CPT1A;GPAM;LOC100154044;LOC110256054;MAOA;MFF;MGST1;MTERF3;OPA1;PINK1;QTRT2;TIGAR;TMEM173;TOMM20;TOMM40;TOMM5;TRIM14;ULK1;VPS13C	mitochondrial outer membrane	cellular_component	0.1226
TOMM20;TOMM40;TOMM5	mitochondrial outer membrane translocase complex	cellular_component	0.360611
ACAA2;AURKAIP1;BOK;CHCHD1;CKMT1A;COQ10B;CPOX;CRLS1;CYP11A1;EFHD1;FGR;FPGS;GHITM;GPD2;IMMT;LDHD;LETM1;LOC100157391;LOC100517166;LOC100523054;LOC100524598;LOC100525876;LOC100621115;LOC110255939;MICU3;MRPL11;MRPL15;MRPL19;MRPL27;MRPL40;MRPL43;MRPL45;MRPL48;MRPL50;MRPL51;MRPL55;MRPS10;MRPS14;MRPS18C;MRPS21;MRPS23;MRPS24;MRPS25;MRPS35;MTCH2;MTFP1;MTHFD2L;NDUFAF6;OPA1;OXA1L;PINK1;PRKAR2B;PSEN2;PTCD3;RD…	mitochondrial inner membrane	cellular_component	0.0135217
LOC100157391;TIMM17A;TIMM50	mitochondrial inner membrane presequence translocase complex	cellular_component	0.0680595
NDUFA5;NDUFA6;NDUFS6	mitochondrial respiratory chain complex I	cellular_component	0.995209
LOC100524308	mitochondrial respiratory chain complex III	cellular_component	0.852371
C1H15orf48	mitochondrial respiratory chain complex IV	cellular_component	0.955366
CHCHD10;CHCHD4;CIAPIN1;CPOX;DIABLO;DTYMK;FGR;LOC100157391;OPA1;PINK1;PRELID2;SELRC1;SHMT2;THOP1;TIMM8A	mitochondrial intermembrane space	cellular_component	0.307876
ACAA2;ADPRHL2;AK3;AK4;ALDH1B1;CA5B;CCNB1;DARS2;DIMT1;DNAJA3;DTYMK;EEF1AKMT3;ERBB4;FPGS;GLRX5;GLS;GPT2;GRPEL1;IVD;KARS;LIPT1;LIPT2;LONP1;MARS2;MLYCD;MTERF4;MTHFD2L;OAT;PARS2;PCCA;PDHX;PDK1;PDP1;PHYKPL;PIN4;PPIF;PRIMPOL;PTCD1;RAD51;RNASEL;SARDH;SDHAF1;SHMT2;SIRT4;SOD2;TFB2M;TP53;TRAP1;TRMT5	mitochondrial matrix	cellular_component	0.547657
CHCHD1;MRPL40;MRPL48;MRPL51	mitochondrial ribosome	cellular_component	0.503561
MRPL11;MRPL15;MRPL19;MRPL27;MRPL36;MRPL40;MRPL43;MRPL45;MRPL48;MRPL50;MRPL51;MRPL55;MTERF4	mitochondrial large ribosomal subunit	cellular_component	0.228691
MRPS10;MRPS14;MRPS18C;MRPS21;MRPS23;MRPS24;MRPS35	mitochondrial small ribosomal subunit	cellular_component	0.34611
ABCA5;ARRDC3;ARSA;ARSB;CLN3;CTSA;CTSC;CTSF;CTSH;CTSK;CTSO;CTSV;DRAM1;DRAM2;DTX3L;ENGASE;GBA;GJA1;GLMP;GM2A;GUSB;HEXA;HEXB;HPSE;HYAL2;IL1B;LAMP2;LDLR;LGMN;LRBA;LRP2;MAN2B1;MARCH8;MYO5A;NPC1;NPC2;PPT1;PSAP;RAB39A;RNASET2;RNF152;RRAGC;SIAE;SYT7;TMEM150C;TMEM199;TMEM9;TPCN2;TPP1;TRIM29;VPS11;VPS18	lysosome	cellular_component	0.0116767
ABCA5;ACP2;AP1B1;ARL8A;ATP11A;ATP11C;ATP6V0A2;ATP6V1A;BORCS8;C5H12orf66;CLN3;CUBN;CYBRD1;DNAJC13;DRAM1;DRAM2;DTX3L;GAA;GBA;GLMP;GNB4;GOPC;HPS6;HPSE;IFITM3;ITFG2;LAMP1;LAMP2;LNPEP;LOC100524773;LRP1;LRP2;M6PR;MARCH8;MCOLN3;NPC1;PQLC2;PSEN2;RNF152;SCARB2;SLA-DMB;SLC15A3;SLC30A3;SPG11;SYT7;TMEM150C;TMEM165;TMEM55A;TMEM9;TPCN2;TSPAN1;VPS11;VPS18	lysosomal membrane	cellular_component	0.136272
ACKR3;APP;ARC;ARHGAP27;ARRDC3;BACE2;CAV1;CCDC120;CCDC22;CLEC18C;CPNE6;KDR;LOC100524773;M6PR;MARCH8;PACSIN3;PRKCI;PTPRN;RAB11FIP2;RAB8A;RBSN;RUFY1;RUFY2;SNX32;SNX7;SORL1;STEAP1;STMN2;TNK2;VPS11	endosome	cellular_component	0.962848
ACKR2;ACKR3;ANKRD13B;AP4M1;APPL1;ARRDC3;ASTN2;ATP11A;ATP11B;CLN3;CNTNAP2;DERL2;DIAPH2;DNER;EEA1;FAM109A;FKBP15;KDR;KIFC1;LDLR;LDLRAP1;LIPG;LOC100519098;LRP1;MVB12B;MYO5A;NF2;NOX1;NRP1;NUCB1;RABGEF1;SNX13;SNX31;SORL1;TGFBRAP1;TMEM230;USP10;VPS11;VPS18;WLS	early endosome	cellular_component	0.359747
ABCA5;ANKRD13B;ASTN2;BST2;CLN3;DDIT3;DERL2;EXOC8;LAMP2;LDLR;M6PR;MAP1LC3A;MICALL1;MVB12B;MYO5A;SLC31A2;SQSTM1;TMEM230;TMEM9;VPS11;VPS18	late endosome	cellular_component	0.354536
LAMP1;PMEL;STEAP3	multivesicular body	cellular_component	0.769969
SLC36A4;TMEM138	vacuolar membrane	cellular_component	0.831882
ATG9A;IL1B;MAP1LC3A;MEFV;SQSTM1;TICAM1;TMEM230;TP53INP2;UBQLN4;ULK1;VPS11;VPS18	autophagosome	cellular_component	0.594264
ECI2;EPHX2;MARF1;MFF;MLYCD;MPV17L;MUL1;MYO5A;NUDT7;PEX11B;PEX11G;PEX16;PMVK;PNPLA8;SLC25A17;SYT7;TYSND1;ZADH2	peroxisome	cellular_component	0.482862
ACSL1;ACSL4;MPV17L;PEX11A;PEX11B;PEX16;PNPLA8;SLC25A17;SYT7	peroxisomal membrane	cellular_component	0.25605
PEX11A;PEX11B;PEX11G;PEX12;PEX16;SLC25A17	integral component of peroxisomal membrane	cellular_component	0.0786965
ECI2;MLYCD;NUDT7	peroxisomal matrix	cellular_component	0.911195
ADAMTS9;ADPGK;AGMO;AGR2;AHSA1;ALOX5AP;ANP32A;APH1B;ARHGAP5;ATP10A;ATP10B;ATP11A;ATP11B;ATP11C;ATP8B1;BACE2;BAX;BCHE;BNIP3;BNIP3L;BOK;CAMK2A;CAV1;CAVIN1;CCDC88A;CERKL;CERS1;CERS6;CGRRF1;CHI3L1;CLEC18C;CLN3;CNBP;CNIH4;CNPY3;CREG2;CRELD2;CYP51;DERL2;DIAPH2;DNAJB11;DNAJB14;DNAJC10;DUS2;EDEM1;EI24;EPM2AIP1;ERAP1;ERN1;ERO1B;FAF2;FAIM2;FAM20A;FAM213B;FKBP9;FOS;GIMAP1;GIMAP7;GJA1;GLYATL2;GOLT1A;GPAT4;HAC…	endoplasmic reticulum	cellular_component	0.0424872
SPCS3	signal peptidase complex	cellular_component	0.697456
ADAMTS7;APLP2;CERCAM;CES1;CHRDL1;COL11A1;COL12A1;COL15A1;COL18A1;COL27A1;COL4A2;COL5A3;COL7A1;COLGALT2;DNAJB11;DNAJC10;ERAP1;FKBP10;FKBP7;FOXRED2;GOLM1;LTBP1;OS9;P3H2;P4HA3;P4HB;PDIA5;PRSS23;RNASET2;SDC2;SUMF1;TMEM132A;TOR1A;TXNDC5;UGGT2	endoplasmic reticulum lumen	cellular_component	0.174437
ACER3;ACSL1;ACSL4;ADPGK;AGMO;AGPAT5;ALDH3A2;ALG1;ALG13;ALG2;ALOX5AP;ANKS4B;ANO5;ASPH;ATP10A;ATP10B;ATP11C;ATP8B3;BAX;BOK;C13H3orf52;C7H14orf1;CANT1;CERS1;CERS6;CLGN;CLSTN3;COPZ2;CSPG5;CYP1A1;CYP26A1;CYP39A1;CYP4F55;CYP51;DERL2;DERL3;DNAJB14;DOLPP1;DPM1;DRD1;DST;EI24;ERAP1;ERAP2;ERMP1;ERN1;ERO1A;ERO1B;FADS2;FDFT1;GGCX;GIMAP1;GPAT4;HHAT;HSD3B7;KDELR1;LMAN1;LOC100512656;LOC100512793;LOC100521659;LOC…	endoplasmic reticulum membrane	cellular_component	0.886702
APP;KCNN2;MAP2;PLCB4	smooth endoplasmic reticulum	cellular_component	0.39953
HTR7;MAP2;NUCB1;SEC62;SLC7A11;SUCO	rough endoplasmic reticulum	cellular_component	0.526908
CNIH4;DDHD2;GOLGB1;INPP5B;KDELR1;LMAN1;NUCB1;NUCB2;PTPN2;UGGT2	endoplasmic reticulum-Golgi intermediate compartment	cellular_component	0.641562
ABCA5;ACBD3;ADAM10;ADAM19;AKR1E2;AP1B1;AP1G2;AP3M2;AP3S2;APC2;APP;ARF2;ARF4;ARHGEF2;ATP11B;ATP8B1;ATP8B3;ATP8B4;BACE2;BICD1;BMP1;BOK;BST2;CCDC88A;CEP83;CERKL;CLEC18C;CLN3;CNTNAP2;CPTP;CREG2;CRELD2;CSPG5;CUL7;CXCL14;DAPK2;DDHD2;DDX31;DOCK4;DRAM2;DUSP10;DYNC2H1;EI24;EMP2;ESR1;FAIM2;FAM114A1;FAM20A;FGD6;FMNL3;FNDC3A;GBGT1;GCC1;GCC2;GIMAP7;GJA1;GLCE;GLT8D1;GLYR1;GOLGA1;GOLGA4;GOLGA5;GOLGB1;GOLIM4;GOL…	Golgi apparatus	cellular_component	0.191609
CLIP3;CLN3;GOLGA7;GOLGB1;LYPLA2;MGAT2;NSFL1C;TRAPPC4	Golgi stack	cellular_component	0.263471
CSPG5;GOLIM4;GPC4;PCSK6;PODXL2;SDC2;SDF4	Golgi lumen	cellular_component	0.34611
GOSR1;HID1;YIPF2	Golgi medial cisterna	cellular_component	0.170407
ADAM10;AP1G2;NUCB1	Golgi-associated vesicle	cellular_component	0.360611
AZIN2;COPZ2;GOLGA5;GOLGB1;GOLIM4;GOSR1;KDELR1;NUCB1	cis-Golgi network	cellular_component	0.509389
AP4M1;ATG9A;AZIN2;BICD1;CHAC1;CLIP3;CLN3;CLTB;CNST;FAM109A;GCC2;GOLGA1;GOLGA4;GOLT1A;LAMP2;M6PR;NBEA;NCF4;NUCB1;PCSK1N;PLEKHA8;RGS20;SORL1;TBC1D23;TMEM230;WLS;YIPF2	trans-Golgi network	cellular_component	0.279369
ACSL4;AIFM2;ATG2A;CIDEA;FAF2;GIMAP7;HILPDA;HSD3B7;IRAK1;LMLN;PLA2G4A;PLIN2;PNPLA2;PRPF19;RAP1B;RSAD2	lipid droplet	cellular_component	0.070021
ACTR1B;AHI1;AKNA;ALMS1;ARHGEF10;ATF5;AUNIP;AURKA;BCAS2;BCCIP;BICD1;BICDL1;BOD1;CAMK2N2;CCDC15;CCDC88A;CCDC88C;CCNB1;CCNF;CEP112;CEP126;CEP162;CEP19;CEP350;CEP44;CEP57L1;CEP68;CEP72;CEP78;CEP85L;CIR1;CLIC4;CTDP1;CUL7;DCLRE1B;DCTN5;DCTN6;DTL;DYNLRB1;EFHC1;FBXO31;GSG2;HAUS1;HAUS4;HAUS8;HSF1;HSPB11;HYLS1;IFT81;LEO1;LOC100154312;LOC100155289;LOC100516390;LOC110262100;MAD1L1;MASTL;MKKS;MKS1;NME7;PARD6A…	centrosome	cellular_component	0.0930181
AGBL2;AHI1;AURKA;BCCIP;CCDC120;CCDC88A;CCNF;CEP104;CEP162;CEP19;CEP350;CEP78;CEP83;CFAP20;HYLS1;KIF24;MKS1;NEDD1;PARP3;PLK2;POC5;RAB8A;ROCK1;SDCCAG8;WDR62	centriole	cellular_component	0.389795
DCDC2;DDHD2;ITGB1BP1;KATNA1;KIFC1;LRIF1;NDRG1;PPP4R3A;RABGAP1;RAD51;RASSF10;RASSF7;SAC3D1;SLMAP;SPDL1;STX1B;TCP1;TRIP4;TXNDC9;YES1	microtubule organizing center	cellular_component	0.967511
ARHGEF2;ATAT1;CDCA8;CEP162;CEP350;CTDP1;FAM96B;GSG2;HAUS4;KATNA1;KATNAL1;KIFC1;MAD1L1;MAD2L1BP;MAP1S;NSUN2;NUP85;PIN4;PINX1;PPP2R3C;PRPF19;PSRC1;SAC3D1;SHCBP1;STX1B	spindle	cellular_component	0.278093
AAMP;AARS;ABI2;ABRAXAS2;ACACB;ACKR2;ACTG1;ADAL;ADARB1;ADD2;ADGRG2;AGBL2;AGBL5;AGTPBP1;AHI1;AHSA1;AIFM2;AIMP2;AK6;AKAP1;AKAP7;AKNA;AKR1D1;AKR1E2;AKTIP;ALG2;ALMS1;AMD1;AMOTL1;ANAPC4;ANAPC5;ANKRD11;ANKRD12;ANKRD37;AOX1;AP1B1;AP4M1;APC2;APPL1;AREL1;ARF4;ARFGAP3;ARHGAP10;ARHGAP27;ARHGAP28;ARHGAP5;ARHGAP6;ARHGEF10;ARHGEF19;ARHGEF3;ARID3A;ARID4A;ARMC6;ASAP3;ASNS;ATG2A;ATG3;ATG4B;ATP6V1A;AXIN1;AZIN1;AZIN…	cytosol	cellular_component	0.00137418
BBS12;CCT6A;CCT6B;TCP1	chaperonin-containing T-complex	cellular_component	0.19014
GNG2;GNG8;RGS7	heterotrimeric G-protein complex	cellular_component	0.98756
PSMA4;PSMA5;PSMB2;PSMB3;PSMB5;PSMB8;PSMB9	proteasome core complex	cellular_component	0.0682691
AURKAIP1;EIF2S1;MRPS25;PRMT3;PTCD3;RPL7A;SF1;VWA1	ribosome	cellular_component	0.696073
CALR;DRG1;FXR1;LOC102166523;UNK	polysome	cellular_component	0.840919
EIF4E3;LSM1	mRNA cap binding complex	cellular_component	0.71383
CSTF2	mRNA cleavage and polyadenylation specificity factor complex	cellular_component	0.927974
CPSF7	mRNA cleavage factor complex	cellular_component	0.697456
EIF2A;EIF2S1	eukaryotic translation initiation factor 2 complex	cellular_component	0.288786
EIF2S1	eukaryotic translation initiation factor 2B complex	cellular_component	0.697456
COPS5;EIF3F;EIF3G;EIF3J;EIF3L	eukaryotic translation initiation factor 3 complex	cellular_component	0.0904739
ABI2;ACTG1;ARC;ARHGAP39;ARHGEF2;BICD1;CALD1;CDC42EP1;CTNNA3;CYS1;DDX20;DNAJC7;DOCK2;DPYSL2;EPB41;EPB41L1;EPB41L3;FGD6;FRMD4B;ITGB1BP1;JAK2;JMY;KCNC3;KITLG;KLHL5;LOC100152619;LOC100525835;LOC106508372;LOC110256054;MICAL1;MISP;NF2;OSBPL10;PCLO;PINK1;PLEC;PLEK2;PLEKHH3;RAPH1;RIN1;RNF128;ROCK1;S100A12;S100A9;SEPT4;SGCZ;SLC7A11;SNTB1;SPAG4;TAOK2;TCTN2;TNIK;TNS4;TOR1A	cytoskeleton	cellular_component	0.894018
DNAH3;DNAH6;DNAH7	axonemal dynein complex	cellular_component	0.23151
MYBPH;MYL9	muscle myosin complex	cellular_component	0.79851
TMOD2	striated muscle thin filament	cellular_component	0.883779
DYNC2H1;DYNLL1;DYNLRB1;DYNLT3;WDR60	cytoplasmic dynein complex	cellular_component	0.241037
ACTR1B;DCTN6	dynactin complex	cellular_component	0.533231
KIF18B;KIF24;KIF26B;KIF27;KIF2C;KIFC1	kinesin complex	cellular_component	0.907959
ABRAXAS2;APC2;ARHGEF2;ATAT1;BIN1;CAMSAP3;CDK2AP2;CEP57L1;CFAP20;DCX;DNAH10;DNAH12;DNAH3;DNAH5;DNAH6;DNAH7;DNM1;DYNC2H1;DYNLL1;DYNLRB1;DYNLT3;FKBP4;HAUS1;HAUS4;HAUS8;HSPH1;INO80;KATNA1;KATNAL1;KIF24;KIF26B;KIF27;KIFC1;MAP1LC3A;MAP1S;MAP2;MEFV;MID1IP1;NDRG1;NICN1;PBXIP1;RCC2;RMDN2;SHROOM1;STAU2;TBCB;TCP11L1;TRIM54;TTLL10;TTLL4;TTLL6;TUBB6;TUBGCP5;WDR47	microtubule	cellular_component	0.614854
FNTA;MAP2;MEFV;TRIM54	microtubule associated complex	cellular_component	0.598764
AURKA;BOD1;LOC100624648;SKA1;SKA3	spindle microtubule	cellular_component	0.74069
ENKD1;HID1;LOC100127131;SELENOS	cytoplasmic microtubule	cellular_component	0.920519
DST;KRT27;LMNB2;MYO5A;NES;PKP2;SLC1A4;VIM	intermediate filament	cellular_component	0.946318
LDLRAP1;NEFM;NRP1	neurofilament	cellular_component	0.114982
ACKR2;ACTG1;APC2;ARHGAP6;DAPK3;DNAJA3;FKBP15;GAS2;MYO5A;PALLD;PLS3;TPM2;TPM3;VPS18;YES1	actin filament	cellular_component	0.0586075
ARPC5L	Arp2/3 protein complex	cellular_component	0.908506
AAMP;ACKR2;ACKR3;ACSL1;ACTG1;ACTL6A;ADAM11;ADAM19;ADAM22;ADAM28;ADCY4;ADCY7;ADGRF1;ADGRF5;ADGRV1;AKTIP;ANKH;ANKRD11;ANKRD13B;ANKS4B;ANO5;ANOS1;ANPEP;APH1B;APLP1;APLP2;APOBR;APP;AQP1;AQP9;ARC;ARHGAP10;ARID4A;ARL8A;ARRDC3;ARSA;ASPH;ATP10A;ATP10B;ATP11A;ATP11B;ATP11C;ATP6V0A2;ATP6V1A;ATP8B1;ATP8B3;ATP8B4;AXIN1;BAIAP2L2;BCAM;BDKRB2;BMF;BMPR1B;BMPR2;BMX;BOC;BRPF1;BRS3;BST2;C12H17orf100;C17H8orf4;C2CD4…	plasma membrane	cellular_component	0.972031
ACKR2;ADGRE1;ADGRL3;ADORA2A;ADRA2A;ANKH;APCDD1;APH1B;AQP1;AQP9;ATP8B1;BMPR2;BOC;BSG;C12H17orf100;C1QTNF1;CADM2;CALCR;CAV2;CCDC159;CD300C;CD40;CD48;CLDN1;CLEC2D;CNTN2;CORIN;CSPG5;CYSLTR1;DRD1;DRD2;EFNB1;FAM26F;FXYD3;FXYD6;FZD4;GABBR1;GLRA3;GLRB;GOLM1;GP9;GPC4;GPR19;GPR3;GRID2;HAS3;HBEGF;HNRNPM;HS3ST3B1;HTR1D;HVCN1;ICAM1;ICAM3;IL17RA;INSRR;KCNA5;KCND2;KCNK7;KDR;LGR4;LNPEP;LOC100513296;LOC100514068;…	integral component of plasma membrane	cellular_component	0.958564
CACNA1C;CACNA1E;CACNA2D1;CACNB3	voltage-gated calcium channel complex	cellular_component	0.598764
CHRNA3;CHRNA7;CHRNB2;STXBP5	acetylcholine-gated channel complex	cellular_component	0.39953
BMPR2;CAV1;CAV2;CAVIN1;CLN3;KCND2;LAMP1;LRP8;MYOF;PTGIS;SCARB1;SCN5A;SPRED1	caveola	cellular_component	0.107941
ANKS4B;CLIC4;EXOC4;FOXA1;HYAL2;RAPGEF3;SLC9A3R1;SPN	microvillus	cellular_component	0.509389
ANKS4B;AQP1;LOC100524773;PLEC;RALGDS;SI;TPM3	brush border	cellular_component	0.871174
ACKR3;APP;ATAT1;LDLR;LOC100524773;LRP1;LRP12;LRP2;RAB35;TNK2	clathrin-coated pit	cellular_component	0.220844
ADGRL3;AHI1;APP;CD2AP;CLIC4;CSK;EPB41L3;FZD4;GJA1;MAGI1;NECTIN2;PCDH1;PKP2;PRKCG;PTPRU;RAP1B;SDCCAG8;STX3	cell-cell junction	cellular_component	0.877889
AHI1;CTNNA2;CYTH1;FRMD4B;KLHL24;MAGI1;NF2;PIANP;PKP2;RND1;TNK2;WNK3	adherens junction	cellular_component	0.210588
BMPR2;CADM2;CDC42EP1;CDC42EP4;CTNNA2;DLG5;DSC2;FAT2;NECTIN2;NECTIN3;PKP3;TRIM29	cell-cell adherens junction	cellular_component	0.456469
CAMSAP3;NECTIN2	zonula adherens	cellular_component	0.457801
CTNNA3;NRAP	fascia adherens	cellular_component	0.375688
GJA1;NOV	gap junction	cellular_component	0.533231
GJA1;GJB3;GJB4	connexin complex	cellular_component	0.855024
AMOTL1;ARHGEF2;CDK4;CGNL1;CLDN1;CLDN12;CLDN16;CLDN7;CYTH1;DDX58;FRMD4B;JAML;MAGI1;PARD6A;PARD6B;RAP2B;USP53;WNK3	bicellular tight junction	cellular_component	0.83382
ACTG1;ASAP3;ATAT1;CAV2;CORO1C;DOCK7;DST;ENAH;FBLN7;FHL1;GIT1;GIT2;ITGA5;ITGAV;ITGB1;ITGB6;JAK2;LMLN;LOC100620825;LOC110256054;LPP;LRP1;MISP;MPRIP;NECTIN2;NRP1;PALLD;PDPK1;PLEC;PPFIA1;PTPN12;RHOU;RPL7A;RPS5;SCARB2;SNTB1;SORBS2;SYNE2;TES;TNS3;TNS4;YES1;YWHAB	focal adhesion	cellular_component	0.769425
AHI1;ALMS1;ANKS6;AURKA;BBS10;BBS12;BBS9;CCDC114;CDK20;CEP104;CFAP126;CFAP20;CFAP45;CYS1;DAW1;DCDC2;DNAH10;DNAH12;DNAH6;DNAH7;DYNC2H1;GPR161;HSPB11;HYLS1;IFT81;KIF27;RAB8A;TMEM138;TOGARAM1;TRIM59;TTLL10;TTLL4;TULP2;TULP4;WDR60	cilium	cellular_component	0.2248
ATG16L1;CCDC114;CCDC39;CFAP61;DCDC2;DNAH5;DYNC2H1;EFHC1;TTLL10	axoneme	cellular_component	0.958583
ASTN2;AXIN1;DST;FMNL1;HAX1;HMCN1;HMCN2;KCNC3;LOC110256054;MISP;PARD6A;PARD6B;PSEN2;RASAL3;STOX1;USP2	cell cortex	cellular_component	0.712389
PIK3C2A	phosphatidylinositol 3-kinase complex	cellular_component	0.883779
PRKAR2B	cAMP-dependent protein kinase complex	cellular_component	0.697456
ALDH1B1;CHI3L1;CHST3;GBGT1;GNPDA1;GUSB;HAS3;HEXA;HEXB;HYAL2;LDHC;MGAT4C;NANP;OVGP1;SI;SLC3A2;UEVLD	carbohydrate metabolic process	biological_process	0.693818
GSK3A;IL6ST;PPP1R3B;PPP1R3D;PPP1R3E;STK40;UGP2	glycogen metabolic process	biological_process	0.112795
GYG1;PER2	glycogen biosynthetic process	biological_process	0.79851
GAA;GYG1	glycogen catabolic process	biological_process	0.661231
GFPT1;PFKL;PFKM	fructose 6-phosphate metabolic process	biological_process	0.23151
TIGAR	fructose 2,6-bisphosphate metabolic process	biological_process	0.697456
ADPGK;BRAT1;FBN1;GAPDH;PDK1;TNF	glucose metabolic process	biological_process	0.848084
MAN2B1;PMM2	mannose metabolic process	biological_process	0.533231
ITPKA;PPIP5K2;SLC5A3	inositol metabolic process	biological_process	0.114982
GPC4;HS3ST3B1;HS3ST6;PXYLP1;SDC2	glycosaminoglycan biosynthetic process	biological_process	0.516491
GPC4;HPSE;HYAL2;SDC2	glycosaminoglycan catabolic process	biological_process	0.452362
LOC100621421;OVGP1	chitin catabolic process	biological_process	0.375688
GNPDA1	N-acetylglucosamine metabolic process	biological_process	0.9433
GFPT1	UDP-N-acetylglucosamine biosynthetic process	biological_process	0.76181
ALDH1B1;SULT1A3	ethanol catabolic process	biological_process	0.533231
GPD2;SLC37A2	glycerol-3-phosphate metabolic process	biological_process	0.375688
ALDH3A2	cellular aldehyde metabolic process	biological_process	0.697456
AASS;DHTKD1;GNPDA1	generation of precursor metabolites and energy	biological_process	0.647968
ENO2;GPD2;GPI;LOC110255939;PER2	gluconeogenesis	biological_process	0.559532
ALDOC;BPGM;DHTKD1;ENO2;GAPDH;GPI;PFKL	glycolytic process	biological_process	0.169153
RBKS	pentose-phosphate shunt	biological_process	0.852371
ACO1;DHTKD1;IDH1;IDH3G;SUCLG2	tricarboxylic acid cycle	biological_process	0.675644
GPT2;IDH1	2-oxoglutarate metabolic process	biological_process	0.457801
ECD;EIF6;NDC1;NUP133;NUP153;NUP160;NUP188;NUP35;NUP37	regulation of glycolytic process	biological_process	0.0820566
SLC35B4	regulation of gluconeogenesis	biological_process	0.697456
CHCHD10;FXN	oxidative phosphorylation	biological_process	0.288786
NDUFS6	mitochondrial electron transport, NADH to ubiquinone	biological_process	0.883779
LOC100524308	mitochondrial electron transport, ubiquinol to cytochrome c	biological_process	0.852371
POLR3H;PRPSAP1;SLC23A2;SLC29A1	nucleobase-containing compound metabolic process	biological_process	0.103204
GMPR	purine nucleobase metabolic process	biological_process	0.76181
MTHFD2L;OAS1	purine nucleotide biosynthetic process	biological_process	0.601107
AK4;CMPK2	nucleoside diphosphate phosphorylation	biological_process	0.457801
ADCY4;ADCY7	cAMP biosynthetic process	biological_process	0.661231
ADCY4;ADCY7;AQP1;GUCY1A3;GUCY1B3;LOC100523457;NPPA;NPR2	cGMP biosynthetic process	biological_process	0.143196
NME1;NME7	GTP biosynthetic process	biological_process	0.71383
PFAS	'de novo' IMP biosynthetic process	biological_process	0.697456
DNPH1;ITPA	purine nucleotide catabolic process	biological_process	0.375688
PDE4A	cAMP catabolic process	biological_process	0.9433
UCK2;UPRT	pyrimidine nucleobase metabolic process	biological_process	0.288786
NME1;NME7	UTP biosynthetic process	biological_process	0.601107
CTPS1;NME1;NME7	CTP biosynthetic process	biological_process	0.360611
KPNA2	DNA metabolic process	biological_process	0.955366
ATRIP;CCDC88A;CHAF1A;CHAF1B;DNA2;DSCC1;DTL;FAM111A;GINS3;GRWD1;ING5;NASP;NFIX;REV1;SDE2;SUPT16H;TOP3A	DNA replication	biological_process	0.205098
POLE2;RFC3;RPAIN	DNA-dependent DNA replication	biological_process	0.295663
DNAJA3;MGME1;PRIMPOL	mitochondrial DNA replication	biological_process	0.0680595
ERCC3;HMGB2;TOP2B;TOP3A	DNA topological change	biological_process	0.0685698
GINS4;ORC6;PRIM1	DNA replication initiation	biological_process	0.769969
CCDC88A;DSCC1	regulation of DNA replication	biological_process	0.71383
ACTL6A;ANKLE1;ASF1A;ATRX;BACH1;BCCIP;CHAF1A;CHAF1B;DCLRE1B;DCLRE1C;EPC2;ERCC3;FBXO6;FEN1;FZR1;HSF1;INO80E;JMY;LOC100513542;MRNIP;NSMCE3;NSMCE4A;PARP3;PAXIP1;PRMT6;PTTG1;RFC3;RPAIN;RUVBL1;SMG1;SUPT16H;TFPT;TRRAP;TTC5;USP10	DNA repair	biological_process	0.15183
COPS5;CUL4A;CUL4B;ERCC3;POLR2D;POLR2K	transcription-coupled nucleotide-excision repair	biological_process	0.319704
CCNO;NEIL3;SMUG1	base-excision repair	biological_process	0.544189
ERCC3;NEIL3;TP53	nucleotide-excision repair	biological_process	0.647968
CUL4A;CUL4B	nucleotide-excision repair, preincision complex stabilization	biological_process	0.288786
CUL4A;CUL4B	nucleotide-excision repair, preincision complex assembly	biological_process	0.375688
CUL4A;CUL4B	nucleotide-excision repair, DNA incision, 3'-to lesion	biological_process	0.375688
CUL4A;CUL4B	nucleotide-excision repair, DNA incision, 5'-to lesion	biological_process	0.533231
PCNA;TP73	mismatch repair	biological_process	0.457801
ACTR5;BABAM2;DTX3L;EYA1;GGN;INO80;KAT5;MARF1;PARP3;REC8;TRIP13	double-strand break repair	biological_process	0.24188
PRPF19;PSMD14;RIF1	double-strand break repair via nonhomologous end joining	biological_process	0.733726
BEND3;GATAD2A;KMT2E;MTRR	DNA methylation	biological_process	0.345854
FTO	DNA dealkylation involved in DNA repair	biological_process	0.697456
DFFB;LOC100737051	apoptotic DNA fragmentation	biological_process	0.457801
ACTL6A;ACTR5;DCLRE1C;HMGB2;HMGB3;INO80E;LOC100511352;LOC100623157;LOC102167454;NSMCE3;NSMCE4A;PAXIP1;RPAIN;RUVBL1;TFPT;THAP9;XG	DNA recombination	biological_process	0.522329
RAD51	mitotic recombination	biological_process	0.697456
HDAC8;LAS1L;LOC106504121;NUP133;SOX15	chromatin organization	biological_process	0.877623
HDAC8;HIRIP3	chromatin assembly or disassembly	biological_process	0.457801
ASF1A;ATRX;CHAF1A;GRWD1;H2AFY;HMGB2;LOC100156937;LOC100510904;LOC100521680;LOC100738744;LOC100738859;LOC106504121;LOC110255273;LOC110261486;LOC110261670;LOC110261673;LOC574051;NAP1L4;NASP;SET;SOX9;SPTY2D1;TSPYL4	nucleosome assembly	biological_process	0.133746
ASF1A;ASF1B;CHAF1A;CHAF1B;LOC106504121;NASP	DNA replication-dependent nucleosome assembly	biological_process	0.0396319
ASF1A;ASF1B;ATRX;LOC100521680;NASP	DNA replication-independent nucleosome assembly	biological_process	0.0904739
ARID1A;GRWD1;LOC100515302;LOC100621538;SUPT16H	nucleosome disassembly	biological_process	0.241037
ACTL6A;ARID1A;ATRX;FOXA1;HDAC4;INO80;INO80E;KAT2B;RIOX1;RUVBL1;SOX9;SUPT5H;TADA2A;TAF6L	chromatin remodeling	biological_process	0.449192
H2AFY;LOC100515302;LOC100621538;LOC100624086;LOC102159655	chromatin silencing	biological_process	0.906849
HDAC1;HELLS;LOC110259658	methylation-dependent chromatin silencing	biological_process	0.23151
RIF1	chromatin silencing at telomere	biological_process	0.697456
ARID4A	regulation of gene expression by genetic imprinting	biological_process	0.927974
ABLIM3;ABT1;ACTL6A;ACTR5;AHR;ANP32A;ARID1A;ARID5B;ARNTL;ARNTL2;ASF1A;ASF1B;ATF5;ATF7;ATF7IP2;ATMIN;ATRX;BANP;BAZ2B;BEND3;BHLHE40;BNC2;BRMS1L;BRPF1;BTG2;CALCOCO1;CBX2;CCDC59;CDCA7;CDYL;CGGBP1;CHAF1B;CHD2;CHD9;CHTOP;CIDEA;CIPC;CIR1;CNBP;CNOT6L;COL4A2;COMMD3;COMMD5;COPRS;CREBZF;CREM;CTBP2;DAPK3;DLX1;DPF1;DRG1;DYNLL1;E2F6;E2F8;EBF4;ELP3;ELP5;ELP6;ENY2;EPC1;EPC2;ERBB4;ERN1;EWSR1;EYA1;FIZ1;FOXC1;FOXD2;…	transcription, DNA-templated	biological_process	0.0403518
LOC110261673;TAF5;TAF6L;TBPL1;TCF4	DNA-templated transcription, initiation	biological_process	0.241037
PRMT5;SMN1	DNA-templated transcription, termination	biological_process	0.457801
ABT1;ACTR5;ANP32A;ARNT2;ARNTL;ARNTL2;ASF1B;ATF5;ATF7;ATF7IP2;BACH1;BANP;BAZ2B;BNC2;CAVIN1;CCDC59;CDCA7;CDYL;CHAF1B;CHD9;CHTOP;CIDEA;CNOT6L;COMMD3;COMMD5;COPRS;CSDC2;DAPK3;DDIT3;DPF1;DYNLL1;EBF4;ELP5;ELP6;EMX2;ERN1;EWSR1;FIZ1;FOXC1;FUS;FZD7;GTF2B;GTF2E1;GTF2IRD1;GTF3A;HDAC5;HES4;HES6;HIP1;HMG20B;HMGB3;HMGN5;HOXB5;HOXD11;ING3;INO80E;IRF2BP1;JMJD1C;JMJD6;KAT5;KHSRP;KMT2E;LOC100513362;LOC100514356;LO…	regulation of transcription, DNA-templated	biological_process	0.0101504
ACTL6A;ANKRD1;ARID1A;ARID4A;ARID5B;ARNTL2;ATF5;CHD2;DLX1;ELF1;ELOA;ELP2;ELP3;ENY2;EPC2;EPOP;ETV1;ETV5;FOS;FOXA1;GABPB1;HMGB2;HMGN5;HOPX;HTATSF1;INHBA;JMY;KLF12;KLF7;LCORL;LEF1;LOC100624648;MED20;MED31;MED4;MRGBP;MYB;NFKBIZ;NOP2;OTX1;RNF14;RUVBL1;SAFB2;SOD2;SOX15;SPI1;SPIC;SUPT3H;TADA2A;TADA2B;TADA3;TAF6L;TAF7L;TFDP1;TSHZ1;VGLL3;ZBED4	regulation of transcription from RNA polymerase II promoter	biological_process	0.333541
BRF2;POLR3F;POLR3G	regulation of transcription from RNA polymerase III promoter	biological_process	0.170407
POLR1C;TAF1A;UBTF	transcription from RNA polymerase I promoter	biological_process	0.0680595
CAVIN1;CD3EAP;POLR1A;POLR1B;POLR1C;POLR2K;RRN3;TAF1A;TWISTNB;UBTF	transcription initiation from RNA polymerase I promoter	biological_process	7.97e-05
CD3EAP;POLR1A;POLR1B;POLR1C;POLR2K;TAF1A;TWISTNB;UBTF	transcription elongation from RNA polymerase I promoter	biological_process	0.000366712
CAVIN1;CD3EAP;POLR1A;POLR1B;POLR1C;POLR2K;TAF1A;TWISTNB;UBTF;ZNRD1	termination of RNA polymerase I transcription	biological_process	0.000193337
BMS1;DDX27;DDX47;DDX49;DDX51;DDX52;DDX56;DIS3;EBNA1BP2;EIF4A3;EXOSC1;EXOSC2;FBL;FCF1;GEMIN4;HEATR1;IMP3;LAS1L;LYAR;MDN1;MPHOSPH10;MRM2;MRTO4;NOC4L;NOL6;NOLC1;NOP14;NPM3;PES1;PIN4;POP4;PWP2;REXO4;RIOK1;RIOK2;RNASEL;RPL18A;RPS5;RRP1;RRP1B;RRP7A;RRP8;RRP9;TSR1;UTP4;UTP6;WDR3;WDR36;WDR46;WDR75	rRNA processing	biological_process	8.22e-07
ARID4A;BMPR2;COPS5;CTR9;ECD;ELL3;ELOA;ERCC3;FUBP1;GTF2A2;GTF2B;GTF2I;GTF2IRD1;IRF9;LCORL;LEF1;LEO1;LMO4;LOC100125545;MED20;MSC;NFAT5;NFIX;NFX1;NKX3-2;POLR2A;POLR2D;POLR2E;POLR2G;POLR2K;SNAPC2;SNAPC3;SNAPC5;SUPT16H;SUPT3H;SUPT5H;TADA2A;TAF1A;TAF3;TMF1;TRIM29;ZBTB32	transcription from RNA polymerase II promoter	biological_process	0.0536312
ERCC3;GTF2B;GTF2E1;GTF2I;KAT2B;LOC100125545;MED13;MED20;MED30;MED31;MED4;POLR2D;POLR2G;POLR2K;TAF3;TAF5;TCF4;TEAD1;WWTR1	transcription initiation from RNA polymerase II promoter	biological_process	0.104097
CTR9;ELL3;ELOA;ELOF1;ELP2;GTF2B;LEO1;PCID2;POLR2D;POLR2K;SUPT16H;SUPT5H;TAF3	transcription elongation from RNA polymerase II promoter	biological_process	0.14301
CPSF7;MAGOH;MED18;SNRPD3;SRRM1;SRSF11;SRSF6	termination of RNA polymerase II transcription	biological_process	0.461327
POLR2D;POLR2K;SUPT5H	7-methylguanosine mRNA capping	biological_process	0.647968
KIAA0907;LUC7L3;SRSF6	mRNA splice site selection	biological_process	0.598281
APP;CSTF2;LEO1;PAPOLB	mRNA polyadenylation	biological_process	0.856298
ERN1;POP4;ZNRD1	mRNA cleavage	biological_process	0.48606
CRCP;GTF3A;GTF3C6;LOC100125545;POLR1C;POLR2K;POLR3E;POLR3F;POLR3G;POLR3H;SNAPC2	transcription from RNA polymerase III promoter	biological_process	0.00893058
CRCP;POLR3H;SNAPC5	transcription initiation from RNA polymerase III promoter	biological_process	0.0680595
TSEN2;TSEN54	tRNA splicing, via endonucleolytic cleavage and ligation	biological_process	0.661231
MTERF4;PPARGC1B;SLC25A33;TFB2M	transcription from mitochondrial promoter	biological_process	0.0410821
ADARB1;APOBEC1;BICD1;DDX20;DHX33;DHX35;LSM7;MPHOSPH10;NUFIP1;RBM6;RBMS2;RTCA;TMTC1;TRMT2A;WDHD1;ZFC3H1	RNA processing	biological_process	0.0507451
ADARB1;AFF2;ALYREF;APOBEC1;AURKAIP1;CASC3;CD2BP2;CELF5;CIR1;CNOT6L;CSDC2;CSTF1;DDX47;DHX15;ECD;EIF4A3;ESRP1;GEMIN2;HNRNPA0;HSF1;JMJD6;KHSRP;LOC110257828;LSM1;LSM10;MAGOHB;MBNL2;PDCD11;PNN;PRPF38B;PTBP3;QKI;RBM28;RBM38;RNASEL;RRP1B;SAP18;SF3A3;SMU1;SNRNP40;SREK1;SRSF11;SRSF7;SUGP2;THOC2;THOC3;TSEN2;TSEN54;USB1;USP39;YBX1;ZPR1;ZRANB2	mRNA processing	biological_process	0.00154181
LSM11;SLBP	mRNA 3'-end processing by stem-loop binding and cleavage	biological_process	0.288786
AARS;FTSJ1;METTL1;NSUN2;QTRT2;TRUB1;TYW5;WDR4	tRNA modification	biological_process	0.0591844
OAS2;RNASET2	RNA catabolic process	biological_process	0.860176
ERN1;KHSRP;ZFP36;ZFP36L2	mRNA catabolic process	biological_process	0.452362
MAGOH;NUP188;RANBP1;SRRM1;SRSF11;SRSF6	RNA export from nucleus	biological_process	0.565732
CHTOP;DDX19B;HHEX;LOC102164431;LOC110257686;MAGOH;NDC1;NUP133;NUP153;NUP160;NUP188;NUP35;NUP37;NUP85;SMG1;SMG5;SRRM1;SRSF11;SRSF6;THOC3	mRNA export from nucleus	biological_process	0.0539184
NDC1;NOL6;NUP133;NUP153;NUP160;NUP188;NUP35;NUP37	tRNA export from nucleus	biological_process	0.118353
AIMP2;COPS5;EIF2S1;FARSB;GEMIN5;LARP4;LOC110261142;MRPL11;MRPL15;MRPL19;MRPL27;MRPL36;MRPL51;MRPL55;PDF;QRSL1;RPL13;RPL18;RPL18A;RPL7A;RPS5;TNIP1;VWA1	translation	biological_process	0.988964
EIF2S1;EIF3F;EIF3G;EIF3L;RPL18A;RPS5;YAE1D1	translational initiation	biological_process	0.945934
EEF2;EEF2K	translational elongation	biological_process	0.375688
APP;CASC3;CDC123;EIF2A;EIF4E3;GAPDH;GEMIN5;LSM14B;MAGOH;MKNK2;NGDN;NOLC1;PTCD3;PUM3;RGS2;TACO1;TCOF1;ZNF706	regulation of translation	biological_process	0.0147032
AARS;EEF1E1;FARSB;GARS;IARS;KARS;LOC110261142;MARS;YARS	tRNA aminoacylation for protein translation	biological_process	0.00399797
FARSA;FARSB;FDXACB1;LOC110261142	phenylalanyl-tRNA aminoacylation	biological_process	0.00847347
EIF4G3;LOC100522498	regulation of translational initiation	biological_process	0.884043
CALR;DNAJA1;DNAJA3;DNAJB11;DNAJB4;DNAJC7;ENGASE;ERO1B;GNB4;GNG2;GRPEL1;HSPA9;LMAN1;MKKS;NKTR;P3H1;P4HB;PDIA5;PFDN2;PFDN6;PPID;PPIF;PPIG;PPIL1;SPHK1;ST13;TBCC;TMX1;TRAP1;TXNDC11;TXNDC5	protein folding	biological_process	0.00906998
BBS12;CCT6A;CCT6B;TCP1	'de novo' protein folding	biological_process	0.239973
ADD2;AIMP2;CARD10;CD2AP;CHAF1B;CLGN;DLG5;GEMIN5;GMNN;HES1;MAGI1;MDN1;NCKAP1L;PARD6B;PPID;SOX9;SSBP3;TEAD1;TFAP4;TSPAN4	protein complex assembly	biological_process	0.0807331
CDKL3;ERO1A;ERO1B;LIPT1;LOXL2;UBA7;UEVLD;USP25;YES1	cellular protein modification process	biological_process	0.550359
IMMP1L;SPCS3	signal peptide processing	biological_process	0.601107
ADAM10;ADM2;APP;BMPR1B;BMX;CAMK2D;CAMKK2;CCL3L1;CDK4;DAPK2;DAPK3;DYRK2;DYRK3;EIF2A;ERCC3;ERN1;FGR;FYB;GMFB;GSK3A;IGFBP3;ILF3;IRAK3;KSR2;LOC100515857;MAP4K4;MAPK15;MAPK8;MKNK2;PDPK1;PINK1;PRKCA;PRKD3;RNASEL;RPS6KA4;SMAD9;STK36;STK38L;TNIK;TNK1;TP53RK;ULK1;WNK3	protein phosphorylation	biological_process	0.886361
DCN;DEPTOR;DNAJA3;ITGB1BP1;LRRTM3;NF2;PDPK1;PODNL1;PRKCA;RTN4RL1;SOCS5;SPRED1;TARBP2;UBASH3B;WARS;WWTR1	negative regulation of protein kinase activity	biological_process	0.344949
CTDP1;DAPP1;DUSP10;LOC100513542;MTMR7;PPP2R3A;PPP6C;PTEN;PTPN12;PTPN22;PTPRB;PTPRE;PTPRT;PTPRU;TIMM50	protein dephosphorylation	biological_process	0.43312
ARF4;PARP3;SIRT4	protein ADP-ribosylation	biological_process	0.733726
ING5;KAT2B	protein acetylation	biological_process	0.375688
NAA40	N-terminal protein amino acid acetylation	biological_process	0.852371
HDAC4	protein deacetylation	biological_process	0.852371
BTG2;EEF2;FAM98A;PRMT1;PRMT3;SNRPD3	protein methylation	biological_process	0.278645
ALG1;B3GALNT1;B3GNT5;DOLK;GBGT1;GCNT1;MAN1A1;MGAT2;MGAT4C;NPC1;OAS2;TMEM115	protein glycosylation	biological_process	0.513021
DOLPP1;GFPT1;PMM2;TMEM165;TUSC3	protein N-linked glycosylation	biological_process	0.769387
ALG13;ALG2	dolichol-linked oligosaccharide biosynthetic process	biological_process	0.79851
EDEM1;MAN1A1	N-glycan processing	biological_process	0.759384
TET1;TET2	protein O-linked glycosylation	biological_process	0.904085
ATG4B;CNTN3;CNTN5;CPM;LOC102158679;LOC106509492;LSAMP;LY6G6C;MDGA1;NTM;RECK;RTN4RL1	C-terminal protein lipidation	biological_process	0.144345
DPM1;PIGC;PIGL;PIGM;PIGW	GPI anchor biosynthetic process	biological_process	0.516491
ADAMTS9;ANPEP;ATG4B;BACE2;BMP1;CAPN15;CAPN7;CBLB;CBLC;CTSF;CTSH;CTSO;CUL7;ECE1;ERAP2;LGMN;LNPEP;LOC100624648;MMP17;NAALAD2;PLAU;PSMC4;TPP1;TYSND1;USP25;ZMPSTE24	proteolysis	biological_process	0.822306
ADAM10;ADAM19;BACE2;ERAP1;PSEN2	membrane protein ectodomain proteolysis	biological_process	0.198245
CBLC;CUL1;CUL7;DTL;NPLOC4;PINK1;PSMC2;PSMD14;RANBP1;RLIM;RNF20;SQSTM1;TP53INP2;TTC3;UBA7;UBE2C;UBE2G2;UBE2H;UBE2I;UBE2S;UCHL3;UFD1;USP10;USP12;USP18;USP2;USP25;USP27X;USP36;ZNRF3	ubiquitin-dependent protein catabolic process	biological_process	0.304985
CUL1;DTL;PEX12;UBE4B;ZNF598	protein monoubiquitination	biological_process	0.675644
LONP1	protein quality control for misfolded or incompletely synthesized proteins	biological_process	0.883779
ADAMTS9;FBXO6	glycoprotein catabolic process	biological_process	0.375688
ENGASE;MAN2B1	protein deglycosylation	biological_process	0.661231
CPD;CPM;THOP1	peptide metabolic process	biological_process	0.360611
PM20D1	cellular amino acid metabolic process	biological_process	0.9433
AZIN1;PSMA4;PSMB2;PSMB9;PSMC2;PSMC4;PSMD14;PSMD4;PSMD7	regulation of cellular amino acid metabolic process	biological_process	0.0100501
ASNS;CTPS1;GFPT1;PFAS;SIRT4	glutamine metabolic process	biological_process	0.041837
SHMT2;SLC25A32	glycine metabolic process	biological_process	0.375688
CARNS1	histidine catabolic process	biological_process	0.697456
CBS;PSPH;SHMT2	L-serine metabolic process	biological_process	0.0680595
LOC100156167;PHGDH;PSAT1;PSPH;SHMT2	L-serine biosynthetic process	biological_process	0.000433746
MAOA;SULT1A3	catecholamine metabolic process	biological_process	0.288786
DUOX1	thyroid hormone generation	biological_process	0.697456
AP4M1;AP4S1;ERBIN;HOMER3;LAMP2;SORL1;YWHAB	protein targeting	biological_process	0.57135
HEATR3;IPO13;IPO9;NUP133;NUP153;NUP188;NUP85;NUP93;NUTF2;RANBP1;RPAIN;TMCO6	protein import into nucleus	biological_process	0.260776
FYB;KPNA2;KPNA5;NUP35	NLS-bearing protein import into nucleus	biological_process	0.552512
ANKLE1;CALR;HSPA9;NUTF2	protein export from nucleus	biological_process	0.642008
ATG4B;EXOC4;GOLGA7;MICALL1;RTP4	protein targeting to membrane	biological_process	0.425786
RPL18A;RPS5	SRP-dependent cotranslational protein targeting to membrane	biological_process	0.99631
CHMP4A;SEC62	posttranslational protein targeting to endoplasmic reticulum membrane	biological_process	0.375688
KDELR1;OS9	protein retention in ER lumen	biological_process	0.533231
AP4M1;GCC2;SCARB2;SORL1	protein targeting to lysosome	biological_process	0.19014
PEX16	protein targeting to peroxisome	biological_process	0.76181
LOC100157391;MTERF4;TIMM13;TIMM17A;TIMM8B;TOMM20;TOMM40;TOMM5	protein targeting to mitochondrion	biological_process	0.0960084
ACSL4;APOBEC1;APOF;CIDEA;ENPP6;HMGCS1;LIPG;LIPT1;LOC100512656;LOC100525835;LRP1;LRP2;MID1IP1;NAA40;PLCL2;SLC16A1;SLC16A11	lipid metabolic process	biological_process	0.186244
ACSF2;C3;GPAT4;LYPLA2;MECR;PER2;PNPLA8;PRKAR2B;SCARB2	fatty acid metabolic process	biological_process	0.485919
ACACB;FASN;MECR;MLYCD	fatty acid biosynthetic process	biological_process	0.941768
ACAA2;CPT1A;SESN2;SLC25A17	fatty acid beta-oxidation	biological_process	0.907472
FADS2;SCD	unsaturated fatty acid biosynthetic process	biological_process	0.457801
GPAT4;MLYCD	acyl-CoA metabolic process	biological_process	0.946435
ACSL1;ACSL4;APOBEC1;APOBR;INSIG1	triglyceride metabolic process	biological_process	0.241037
CCDC159;GDE1;PLCE1;PLPPR3;TNFAIP8L3	phospholipid metabolic process	biological_process	0.877623
ETNK1;ETNK2	phosphatidylethanolamine biosynthetic process	biological_process	0.71383
AGPAT5;DDHD2	phosphatidic acid biosynthetic process	biological_process	0.946435
GPAT4;MFSD2A	phosphatidylcholine biosynthetic process	biological_process	0.860176
BMX;INPP4B;MTMR7;MTMR8;PIK3C2A;PITPNM2;RUFY1	phosphatidylinositol biosynthetic process	biological_process	0.910072
PSAP	sphingolipid metabolic process	biological_process	0.9433
ACER3;CLN3;ORMDL1	ceramide metabolic process	biological_process	0.48606
BAX;CREM;UGCG	glycosphingolipid metabolic process	biological_process	0.802069
GM2A;HEXA;NEU3	ganglioside catabolic process	biological_process	0.114982
CYP4F55;LOC100739101	leukotriene metabolic process	biological_process	0.375688
ACBD3;DHRS11	steroid biosynthetic process	biological_process	0.860176
ACAA2;FDFT1;HMGCS1;INSIG1;NPC1L1;PMVK;SQLE;TM7SF2	cholesterol biosynthetic process	biological_process	0.332253
AKR1D1;CYP39A1;HSD3B7	bile acid biosynthetic process	biological_process	0.769969
BMPR1B;DHRS11	estrogen biosynthetic process	biological_process	0.457801
AKR1D1;CYP39A1;LOC100512793;SCARB1	cholesterol catabolic process	biological_process	0.144116
GCH1	tetrahydrobiopterin biosynthetic process	biological_process	0.76181
CA12;CA5B;DHFR;FPGS;MTHFD2;MTHFD2L;MTHFR;SHMT2	one-carbon metabolic process	biological_process	0.199652
COQ8A;UBIAD1	ubiquinone biosynthetic process	biological_process	0.831882
EEF1E1;EEF1G;LOC100152209;LOC100153094;MMACHC	glutathione metabolic process	biological_process	0.600555
CHAC1;GGT7	glutathione biosynthetic process	biological_process	0.601107
CHAC1;GGT7	glutathione catabolic process	biological_process	0.375688
CHCHD10	ATP biosynthetic process	biological_process	0.927974
CYP26A1;LOC100524773	vitamin metabolic process	biological_process	0.288786
ACACB;BTD;PCCA	biotin metabolic process	biological_process	0.0680595
MOCS3	Mo-molybdopterin cofactor biosynthetic process	biological_process	0.76181
CPOX;UROD;UROS	protoporphyrinogen IX biosynthetic process	biological_process	0.170407
CPOX;FXN;LOC100517166;UROS	heme biosynthetic process	biological_process	0.239973
CHST3	sulfur compound metabolic process	biological_process	0.908506
PTPRB	phosphate-containing compound metabolic process	biological_process	0.852371
GP91-PHOX;NOX1;SOD2	superoxide metabolic process	biological_process	0.424538
ARNT2;CYP26A1;LOC100152209;LOC100512793;LOC100521659;S100A12;SULT1A3	xenobiotic metabolic process	biological_process	0.423078
GCH1;NOS2	nitric oxide biosynthetic process	biological_process	0.288786
AQP9;CACNA1E;CACNB3;ENSA;GRID2;SLC15A2;SLC16A2;SLC7A1	transport	biological_process	0.946318
ATP11B;CHRNA7;CHRNB2;CLDN16;CNNM3;FXN;GLRB;KCNN2;LCN2;LHFPL5;LOC110255939;LTF;SLC15A2;SLC15A3;SLC1A2;SLC24A3;SLC26A6;SLC8A2;SLC9A4;STEAP1;TMC7;TOMM40	ion transport	biological_process	0.0127612
PKD2L1;TRPC6	cation transport	biological_process	0.860176
FXYD3;KCNK7;KCNN1;KCNN4;KCNQ4;SLC12A4	potassium ion transport	biological_process	0.964812
COMMD3;FXYD3;LOC100515171;SCN3A;SCN5A;SLC38A11;SLC5A3	sodium ion transport	biological_process	0.945934
CACNA2D1;CACNB3;CCL3L1;CCL5;CHRNA7;CHRNB2;KCNN4;LOC100515857;PSEN2;SLC3A2;TRPV5	calcium ion transport	biological_process	0.415495
ANO5;SLC26A6	chloride transport	biological_process	0.956058
CUTC;HEPHL1;SLC31A2	copper ion transport	biological_process	0.23151
FTH1	iron ion transport	biological_process	0.812478
TRPC6	manganese ion transport	biological_process	0.812478
SLC30A9	zinc II ion transport	biological_process	0.812478
AQP1;AQP9	water transport	biological_process	0.601107
CPLX1;ICA1	neurotransmitter transport	biological_process	0.759384
LOC100517166;LOC100523054;LOC110255939;SLC25A11;SLC25A15;SLC25A17;SLC25A19;SLC25A20;SLC25A22;SLC25A24;SLC25A25;SLC25A27;SLC25A3;SLC25A32;SLC25A33;SLC25A35;SLC25A53;UCP2	mitochondrial transport	biological_process	0.00332389
LETM1;MCUR1;MICU3	mitochondrial calcium ion transmembrane transport	biological_process	0.598281
ACACB;MID1IP1;SLC25A20	carnitine shuttle	biological_process	0.0680595
ATP8B1	drug transmembrane transport	biological_process	0.9433
LOC100523440;LOC100626318;LOC100626407;LOC100628233;SLC1A5;SLC3A2;SLC7A1	amino acid transport	biological_process	0.461327
ABCA5;APOBR;APOF;C4BPA;GULP1;LDLR;PDZD8;PLEKHA8;SERPINA5;SORL1;STARD6;TSPO	lipid transport	biological_process	0.125088
CCL3L1;CCL5;CD40;CHRNA7;LOC100515857;PRKCA;SLC24A3;SLC8A2;STC1;TMEM165;TPCN2;TRDN	cellular calcium ion homeostasis	biological_process	0.456469
APP;CCDC22;SLC31A2	cellular copper ion homeostasis	biological_process	0.114982
ACO1;ATP6V0A2;ATP6V1A;FXN;LCN2;SLC40A1;TMEM199	cellular iron ion homeostasis	biological_process	0.6384
FTH1	intracellular sequestering of iron ion	biological_process	0.76181
SLC30A9;SLC39A10;SLC39A13	cellular zinc ion homeostasis	biological_process	0.48606
SLC8A1	cellular sodium ion homeostasis	biological_process	0.852371
AQP1;KCNN4	cell volume homeostasis	biological_process	0.457801
EDNRB	regulation of pH	biological_process	0.927974
AP1B1;AP1G2;AP3M2;AP3S2;AP4M1;CLTB;COPZ2;EVI5L;HID1;IPO13;IPO9;SAR1B;SEC23A;SELENOS;SGSM1;SNX13;SNX15;SNX31;STX1B;SYNRG;TBC1D1;TBC1D15;TBC1D22A;TBC1D2B;TGFBRAP1;VPS11;VPS18;WLS;YWHAH	intracellular protein transport	biological_process	0.966756
CCL3L1;CCL5;CPLX1;EXOC4;LOC100515857;MYO5A;PIK3C2A;PRSS12;SCAMP5;SCRN3;STX3;STXBP5;SYT16;TXLNA;VAMP1	exocytosis	biological_process	0.605502
CNIH4;COL7A1;COPZ2;DCTN5;DCTN6;DDHD2;GOLGB1;GOPC;GOSR1;LMAN1;MIA2;PREB;TRAPPC2L;TRAPPC4	ER to Golgi vesicle-mediated transport	biological_process	0.931895
ARF4;COPZ2;KIF2C;NBAS;TMEM115	retrograde vesicle-mediated transport, Golgi to ER	biological_process	0.994393
COG8;GOSR1	intra-Golgi vesicle-mediated transport	biological_process	0.964011
MYO5A;RABIF;SORL1	post-Golgi vesicle-mediated transport	biological_process	0.295663
CCDC22;EXOC4;GOLGA7;GOPC	Golgi to plasma membrane transport	biological_process	0.503561
AP4M1;RBSN;VPS13C	Golgi to endosome transport	biological_process	0.647968
APLP1;APP;ARC;BIN1;DPYSL2;EEA1;EPS15L1;FKBP15;HIP1;LDLR;LRP12;LRP2;LRP8;MICALL1;NECAP2;NME1;OPHN1;PACSIN3;PIK3C2A;RABGEF1;RBSN;RIN1;RUFY1;SNX32;SNX7;STON1;SYNRG;TNK2	endocytosis	biological_process	0.142788
APOBR;ARHGAP27;CLN3;DNAJC13;LDLRAP1;LOC100524773;LOC110256054;LRP1;LRP1B;LRP2;M6PR;MARCO;MICALL1;PPT1;SORL1	receptor-mediated endocytosis	biological_process	0.0936429
CHMP4A	vesicle budding from membrane	biological_process	0.76181
EXOC4	vesicle targeting	biological_process	0.812478
EXOC4;EXOC6;RAB8A;SCFD2;STX1B;VPS11;VPS18	vesicle docking involved in exocytosis	biological_process	0.271048
CAV2;EEA1;GOSR1;STX3;SYT16;SYT7;VAMP1	vesicle fusion	biological_process	0.885464
CORO1C;EIF2AK1;ELMO3;ICAM3;ITGB2;LRP1;NCF4;SYT7	phagocytosis	biological_process	0.439136
GULP1;SCARB2	phagocytosis, engulfment	biological_process	0.920849
ANKRD54;ANP32A;AXIN1	nucleocytoplasmic transport	biological_process	0.693108
ATG16L1;ATG4B;DRAM1;DRAM2;LOC733579;PHF23;PTPN22;RAB39A;RAB39B;RAB8A;S100A8;S100A9;SQSTM1;TIGAR;UBQLN4;ULK1;USP10;VPS11;VPS18	autophagy	biological_process	0.777827
AIMP2;AKTIP;APLP1;AREL1;AVEN;AXIN1;BABAM2;BCL7B;BID;BOK;BRAT1;C17H8orf4;CD5L;CDCA7;CHI3L1;CIAPIN1;CIDEA;CRADD;CUL1;DAPK3;DDIAS;DDIT3;DNAJA3;DRAM1;DRAM2;DYNLL1;EDAR;EI24;ELMO3;EMC4;EPB41L3;ERCC3;FAIM;FAIM2;FBXO10;GAS2;GHITM;GRAMD4;GULP1;HIP1;IRF1;KREMEN1;LCN2;LOC100522887;LOC100525835;LOC100621115;LOC100621421;LOC100625127;LTBR;MAGEH1;MAP1S;MAP2K4;MEF2C;MOAP1;MTFP1;MUL1;NOC2L;NOD1;NTN1;OPA1;PAK5;P…	apoptotic process	biological_process	0.00060706
BAX;BOK;CRADD;DIABLO;DNAJA3;F3;HIP1;LOC100514323;MUL1;NLRP3;NOD1;PMAIP1;S100A8;S100A9;STAT1;TNF	activation of cysteine-type endopeptidase activity involved in apoptotic process	biological_process	0.0121586
ABI2;ANOS1;CALD1;ENAH;MTSS1	movement of cell or subcellular component	biological_process	0.516491
CD2AP;NRP1;NTN1	substrate-dependent cell migration, cell extension	biological_process	0.114982
ACKR2;ACKR3;ANOS1;C3AR1;CCL20;CCL3L1;CCR7;CXCL10;CXCL11;DOCK2;HMGB2;LOC100515345;LOC100515857;NCKAP1L;PROK2	chemotaxis	biological_process	0.382313
CALD1;MYBPC3;MYL9;MYOF;SLMAP;SNTB1;TBX20;TMOD2;TPM2;TPM3;TRDN	muscle contraction	biological_process	0.355666
MYL9;PRKCA	regulation of muscle contraction	biological_process	0.661231
CHRNB2;HMCN2;TPCN2	smooth muscle contraction	biological_process	0.424538
ADRA2A;DAPK3;PLCE1	regulation of smooth muscle contraction	biological_process	0.0680595
DTNA;MYBPH;MYOM1	striated muscle contraction	biological_process	0.693108
MYBPC3	regulation of striated muscle contraction	biological_process	0.76181
AHSA1;BDKRB2;CGREF1;CGRRF1;EIF2AK1;HILPDA;PINK1;PRKCG;SMG1;TRAP1	response to stress	biological_process	0.0703665
ACOD1;CD48;ICOSLG;KCNN4;NOD1;SP140;TNIP1	defense response	biological_process	0.271048
F2;FN1;SAA2;SAA3;SAA4;SERPINF2	acute-phase response	biological_process	0.165677
ACKR2;ACOD1;BMPR1B;C3;CCL17;CCL2;CCL20;CCL3L1;CCL4;CCL5;CCR7;CD40;CD5L;CHI3L1;CXCL10;CXCL11;CXCL2;CXCL8;CYP4F55;GP91-PHOX;HDAC4;HDAC9;HNRNPA0;IL10;IL23A;JAK2;KIT;LOC100514323;LOC100515857;LOC100521659;LOC100523492;LOC100525396;LOC100739101;LOC102158193;LOC106510284;LTBR;MAP2K3;MEFV;MYD88;NFKBIZ;NFX1;NLRP3;NOD1;NOS2;NOX1;NR1H4;OLR1;PPBP;PTGDR;PTGS2;RELT;RPS6KA4;S100A12;SMAD1;SPHK1;TICAM1;TLR2;TNFA…	inflammatory response	biological_process	0.0799013
ACKR2;AQP9;ATP6V0A2;B2M;C1R;CBLB;CCR7;CD274;CD40;CSF3;CTSH;CXCL10;CXCL11;CXCL14;CXCL2;CXCL8;ENPP3;FYB;GBP2;IFITM3;IL10;IL1B;IL5;LOC100513601;LOC100523310;LOC100525396;LOC102158193;LOC102161784;LOC110260307;LTBR;NCF4;PPBP;RELT;RGS1;SLA-1;SLA-2;SLA-DMB;SLPI;TNFRSF21;TNFSF13	immune response	biological_process	0.60141
C1R	complement activation	biological_process	0.697456
C3;C9;CFD	complement activation, alternative pathway	biological_process	0.23151
C1R;C1RL;C1S;C3;C9	complement activation, classical pathway	biological_process	0.559532
GPR183;IFNE;MEF2C;TNF;TNFRSF21;TRAF3IP2	humoral immune response	biological_process	0.703201
CD300C;CD5L;CLEC2D;DCDC2;LOC100514068	cellular defense response	biological_process	0.33223
APOBEC1;AQP9;TSC22D2;TSC22D3	response to osmotic stress	biological_process	0.103204
ATMIN;BRAT1;BTG2;CDKN2AIP;CHD2;CUL4A;DTL;DTX3L;DYRK2;FBXO31;LOC100738684;MASTL;MRNIP;NIPBL;PITHD1;PMAIP1;RAD51;RFWD3;RIF1;SIRT4;SMC5;SPRTN;TAOK2;TIGAR;TP73;UBA7;USP10;ZBTB40	cellular response to DNA damage stimulus	biological_process	0.774255
ARID3A;CNOT6L;CRADD;E2F8;RBM38	DNA damage response, signal transduction by p53 class mediator resulting in cell cycle arrest	biological_process	0.471767
KAT5;LOC100517129;RBM38;TFAP4;TP53;TP73	DNA damage response, signal transduction by p53 class mediator resulting in transcription of p21 class mediator	biological_process	0.0396319
APP;DUOX1;ERCC3;GPX3;GPX8;IDH1;NDUFA6;NQO1;PINK1;PSMB5;PTGS2;SLC23A2;SLC7A11	response to oxidative stress	biological_process	0.411552
DDIT3;PPP1R15B	ER overload response	biological_process	0.533231
CHAC1;DDIT3;DNAJA1;FAF2;FBXO6;HSPA4;UBE2J2	response to unfolded protein	biological_process	0.30814
MAP1LC3A	cellular response to nitrogen starvation	biological_process	0.908506
HPS6	organelle organization	biological_process	0.76181
BIN1;CHMP4A;CHMP6;GOLM1;LOC100521680;WDR73	nucleus organization	biological_process	0.133208
ANKLE1;NUP93;PARP11;SPAG4;SYNE2;TMEM201;TOR1A;ZMPSTE24	nuclear envelope organization	biological_process	0.0327839
NUP133;NUP35	nuclear pore organization	biological_process	0.288786
GAR1;PINX1	telomere maintenance via telomerase	biological_process	0.661231
AGTPBP1;CAV2;CHCHD10;DNAJA3;FXN;GABPB1;LONP1;MTFR1;NRF1;OPA1;PINK1;PPRC1;SLC25A33;VPS13C	mitochondrion organization	biological_process	0.200539
BAIAP2L2;FAT4;MTSS1;MTSS1L	plasma membrane organization	biological_process	0.103204
ABI2;ARC;ARHGAP10;AVIL;CCL2;CCL3L1;DPYSL2;DST;FGD6;FMNL2;FMNL3;LARP4;LOC100515857;LOC100737051;NECTIN2;PAK5;PCLO;PDZD8;PLCE1;RHOU;SEMA6A;SVIL;TNIK;ZMYM5	cytoskeleton organization	biological_process	0.0313812
ARHGEF2;CD2AP;CGNL1;DIAPH2;EMP2;ENAH;MYBPC3;MYBPH;MYOM1;PPARGC1B;PPP1R9A;RND1;RUFY3;SORBS2;TMOD2;TPM2;TPM3	actin filament organization	biological_process	0.245271
EPB41L3	cytoskeletal anchoring at plasma membrane	biological_process	0.812478
DYNLL1;LOC100127131;TUBB6	microtubule-based process	biological_process	0.876524
DNAH10;DNAH12;DNAH6;DYNLRB1;KIF18B;KIF24;KIF27;KIF2C;KIFC1;WDR60;WDR63	microtubule-based movement	biological_process	0.777077
KIF18B;KIF24;KIF2C;SMN1;STMN2;STMN4	microtubule depolymerization	biological_process	0.0396319
TUBGCP5	microtubule nucleation	biological_process	0.908506
TBCC	tubulin complex assembly	biological_process	0.697456
ARHGEF2;MAP2;MID1IP1;STMN2;TRIM54	negative regulation of microtubule depolymerization	biological_process	0.559532
LOC100517731;RRN3	cytoplasm organization	biological_process	0.288786
CAV2;LMAN1	endoplasmic reticulum organization	biological_process	0.904085
ATP8B1;ATP8B3;ATP8B4;CUL7;DYNC2H1;GOLGA5;GOLGB1;LMAN1;NPLOC4;NSFL1C	Golgi organization	biological_process	0.935088
PEX11B;PEX12;PEX16	peroxisome organization	biological_process	0.424538
AKTIP;DNAJC13;DNM1;EXOC8;FAM109A;SQSTM1;VPS11;VPS18	endosome organization	biological_process	0.332253
CHMP4A;CHMP6	vacuolar transport	biological_process	0.79851
ATP6V0A2;CLIC4;DMXL1;DMXL2	vacuolar acidification	biological_process	0.144116
ACP2;AKTIP;GAA;HEXA;TPCN2;VPS11;VPS18	lysosome organization	biological_process	0.271048
NPC1	lysosomal transport	biological_process	0.9433
CLN3;PPT1;TMEM199	lysosomal lumen acidification	biological_process	0.170407
HDAC7;PARD6B	cell-cell junction assembly	biological_process	0.375688
AHR;APPL1;APPL2;ARHGEF2;ARL8A;BABAM2;BANP;CABLES1;CABLES2;CCNG1;CCNO;CD2AP;CDCA8;CDK20;CENPV;CHAF1A;CHAF1B;CUL4B;DBF4B;DTYMK;DYNLT3;EPB41;ERBIN;ERCC6L;ERH;FZR1;GPS2;HELLS;HMCN1;HMG20B;KATNA1;KCTD11;KLHL21;LIN37;LMLN;LOC100525140;LOC100737217;LOC100738684;MIS18A;MIS18BP1;MISP;NASP;NEDD1;NOLC1;PARD6B;PDCD2L;POC5;PRKCD;PSME3;RABGAP1;RBM38;RGS2;RHNO1;RIF1;RUVBL1;SAC3D1;SDE2;SEPT4;SPC24;SPOUT1;STEAP3;…	cell cycle	biological_process	0.00140934
CDC123;CDKN3;CGREF1;CGRRF1;CUL4A;CXCL8;DDIAS;DDIT3;ERN1;GAS2;INHBA;IRF1;JMY;KAT2B;KMT2E;MTBP;RBM38;RRAGC;TP73;UHMK1;ZBTB49	cell cycle arrest	biological_process	0.201249
AUNIP;CEP72;NTMT1;RANBP1	spindle organization	biological_process	0.452362
AURKA;BCCIP;CCNB1;CEP126;EFHC1;PLK2;RCC1;WDR62	mitotic spindle organization	biological_process	0.297402
ABRAXAS2;ARL8A;CENPN;CIAO1;FAM96B;MIS18A;NTMT1;RCC1;SKA1;SKA3;UBE2I	chromosome segregation	biological_process	0.692176
DSN1;HDAC8;KIF2C;MAD1L1;NUP133;NUP160;NUP37;RANGAP1;RCC2;REC8;SMC5;STAG2;ZWINT	sister chromatid cohesion	biological_process	0.330076
GSG2;NIPBL	mitotic sister chromatid cohesion	biological_process	0.601107
NCAPD3;NCAPG;PHF23	mitotic chromosome condensation	biological_process	0.48606
NDC1;NUP133;NUP153;NUP160;NUP188;NUP35;NUP37	mitotic nuclear envelope disassembly	biological_process	0.271048
BOD1;CCNB1;CDC23;CHMP4A;CHMP6;KIF2C;KIFC1;PINX1;PSRC1;RRS1;SPDL1	mitotic metaphase plate congression	biological_process	0.0605089
CAV2;CUL7;DAPK3;PRMT5;RCC1	regulation of mitotic nuclear division	biological_process	0.198245
MAD1L1;MAD2L1BP;NABP1;PLK2;ZWINT	mitotic cell cycle checkpoint	biological_process	0.198245
BUB3;MAD1L1;PSMG2;TRIP13	mitotic spindle assembly checkpoint	biological_process	0.19014
MRNIP;TAOK2	mitotic G2 DNA damage checkpoint	biological_process	0.601107
MAD2L1BP	regulation of exit from mitosis	biological_process	0.76181
SLC9A3R1;SYNE2;TMEM201	nuclear migration	biological_process	0.48606
CEP68;HAUS1;HAUS4;HAUS8;PARD6A;SDCCAG8;SLC16A1	centrosome cycle	biological_process	0.535731
CEP72	centriole replication	biological_process	0.955366
AURKA	mitotic centrosome separation	biological_process	0.852371
NDC1;TERB2	synapsis	biological_process	0.79851
REC8;SYCE1L;SYCE2;SYCP2;TRIP13	synaptonemal complex assembly	biological_process	0.379069
PSMC3IP;RAD51;REC8;TRIP13	reciprocal meiotic recombination	biological_process	0.345854
ASZ1;DDX4;FIGNL1;LOC100521659;SYCP2	male meiotic nuclear division	biological_process	0.425786
DDX4;MEI1;REC8	male meiosis I	biological_process	0.48606
HSF1;MARF1;SYCP2	female meiotic nuclear division	biological_process	0.0680595
ENPP5;GJB3;GJB4;KREMEN1;KREMEN2;SLC8A1;SLC8A2	cell communication	biological_process	0.423078
ACKR3;ADAM22;ADGRE1;ANOS1;APLP1;APP;ARHGAP5;BMX;BOC;CD300A;CD44;CERCAM;CGREF1;CNTN2;CNTN3;CNTN5;CNTNAP2;CNTNAP4;COL12A1;COL15A1;COL18A1;COL4A5;COL7A1;CTGF;DPP4;DSC2;DST;EFNB1;EMILIN2;EMP2;ERBIN;FBLN7;FN1;GNE;GP9;HAS3;ICAM1;ICAM3;IGSF11;ITGA2;ITGA5;ITGA9;ITGAE;ITGB8;KITLG;LAMA1;LAMA3;LAMA4;LGALS3BP;LMLN;LOC100739498;LOC102166958;LOC106504267;LOC106509585;LOC110255294;LOC110259513;LOC110259516;LPP;…	cell adhesion	biological_process	0.0364322
AMIGO1;CADM2;CDH6;CLSTN3;DSC2;DSC3;DSG3;FAT2;FAT4;IGSF9;LOC100739498;LOC106504267;LOC106509585;LOC110255294;LOC110259513;LOC110259516;NECTIN2;NECTIN3;PCDH1;PCDH17;PCDH18;PCDH9;PCDHB6;PTPRT	homophilic cell adhesion via plasma membrane adhesion molecules	biological_process	0.667998
AMIGO1;CADM2;FAT4;GRID2;ITGA5;JAML;NECTIN2;NECTIN3	heterophilic cell-cell adhesion via plasma membrane cell adhesion molecules	biological_process	0.403429
CDK5R1;NCAM2	neuron cell-cell adhesion	biological_process	0.533231
CCL5;ITGA5;TNIP1	leukocyte cell-cell adhesion	biological_process	0.295663
BCAM;COL3A1;COL5A3;EMP2;HOXD3;HPSE;ITGB1;ITGB1BP1;ITGB2;ITGB6;LOC100523684;LOC100524016;NID2;NPNT;PPFIA1;PPFIA2	cell-matrix adhesion	biological_process	0.137429
ADAM10;ADAM22;LAMB1;PLXND1;PODXL;RASA1;RND1;SEMA4D;SEMA5A;SPN	negative regulation of cell adhesion	biological_process	0.0344035
PARD6A;PARD6B;SYNE2	establishment or maintenance of cell polarity	biological_process	0.802069
ACTL6A;ADCY4;ADCY7;AGAP3;ANPEP;APPL1;APPL2;ARHGAP10;ARHGAP27;ARHGAP28;ARHGAP39;ARHGAP42;ARHGAP44;BCAR3;BMX;CALCOCO1;CBLB;CCDC159;CD274;CD2AP;CDC42EP3;CDK4;CHRNA3;CHRNA7;CHRNB2;COL15A1;CORO1C;CTGF;DAPP1;DIRAS1;DLG5;DTNA;ERAP1;ERAP2;ERBB4;ERBIN;FAM13B;FYB;GMFB;GPR173;GRB10;GTF2I;GUCY1A3;GUCY1B3;HSH2D;ICOSLG;INPP4B;INPP5B;ITPKA;JAK2;LNPEP;LOC100523457;LRP12;LRR1;LRRC7;LRRC8B;LRRC8C;LRRC8D;LTBR;MAP2K…	signal transduction	biological_process	0.37346
ADGRE1;ADGRF1;ADGRF5;ADGRG2;ADGRL3;ADGRV1;CALCR;CD101;CD274;CD3E;CD59;CLCF1;GPR157;IFITM1;IGSF3;IL13RA1;IL17RA;IRF9;JMJD6;LAMA1;LOC100519082;LOC100626247;LOC100736818;MAGI1;MARCO;SEMA6A;SPN;TSPAN1;TSPAN11;TSPAN18;TSPAN4;TSPAN7;TSPAN9	cell surface receptor signaling pathway	biological_process	0.495233
NPPA;NPR2	receptor guanylyl cyclase signaling pathway	biological_process	0.375688
AHI1;BDNF;BMX;CD3EAP;CSK;ERBB4;FGR;FRK;GFRA1;INSRR;JAK2;KDR;MTSS1;NGF;PILRA;PTPRT;SHC2;SHC3;TNK1;TNK2;YES1	transmembrane receptor protein tyrosine kinase signaling pathway	biological_process	0.0211393
MAPK8IP2	signal complex assembly	biological_process	0.697456
CBLB;CBLC;ERBIN;FAM83A;FAM83B;HBEGF;PDPK1;PIK3C2A;PLCE1;SHC3;SOCS5;SOX9;TGFA	epidermal growth factor receptor signaling pathway	biological_process	0.0365257
CBLB;CBLC;CHMP6;SOCS5	negative regulation of epidermal growth factor-activated receptor activity	biological_process	0.19014
BMPR1B;BMPR2;PPM1L	transmembrane receptor protein serine/threonine kinase signaling pathway	biological_process	0.23151
BMPR1B;COL3A1;FNTA;PARD6A;SMAD1;SMAD9	transforming growth factor beta receptor signaling pathway	biological_process	0.964812
SMAD1	SMAD protein complex assembly	biological_process	0.812478
ACKR2;ADCY4;ADCY7;ADGRE1;ADGRF1;ADGRF5;ADGRV1;ADM2;APLP2;ARHGEF19;ARHGEF3;ATRNL1;CCL17;CCL2;CCL20;CCL3L1;CCL4;CCL5;CXCL10;CXCL11;CXCL2;CXCL8;GABBR1;GNB1L;GNG2;GNG8;GPR157;GPR161;GPR183;GPR19;HTR1D;LGR4;LOC100514309;LOC100515857;LOC100521027;LOC100525396;LOC100620825;NPFFR2;P2RY6;PIK3R5;PLCB4;PPBP;QRFPR;RGS1;RGS13;RGS16;RGS7;RIC8A;SUCNR1;TMEM145;VAV2	G-protein coupled receptor signaling pathway	biological_process	0.999996
HTR1D;HTR7	G-protein coupled receptor signaling pathway, coupled to cyclic nucleotide second messenger	biological_process	0.956058
ADCY4;PTGER4	adenylate cyclase-modulating G-protein coupled receptor signaling pathway	biological_process	0.994368
ADCY4;ADCY7;ADGRF1;ADM2;ADORA2A;CALCR;GPR3	adenylate cyclase-activating G-protein coupled receptor signaling pathway	biological_process	0.945934
ADCY4;ADCY7	activation of adenylate cyclase activity	biological_process	0.956058
DRD1;GNG2;SLC9A3R1	adenylate cyclase-activating dopamine receptor signaling pathway	biological_process	0.295663
ADCY4;ADCY7;ADRA2A;GABBR1;HTR1D;MARCO;PSAP;RGS1;RIC8A	adenylate cyclase-inhibiting G-protein coupled receptor signaling pathway	biological_process	0.385917
DRD2;GABBR1	negative regulation of adenylate cyclase activity	biological_process	0.884043
DRD2	adenylate cyclase-inhibiting dopamine receptor signaling pathway	biological_process	0.76181
HTR7	adenylate cyclase-inhibiting serotonin receptor signaling pathway	biological_process	0.697456
CYSLTR1;ESR1;P2RY6;PLCE1	phospholipase C-activating G-protein coupled receptor signaling pathway	biological_process	0.989046
ARHGAP6;CALCR	activation of phospholipase C activity	biological_process	0.601107
C1QTNF1;CACNA1C;CD38;ESR1;PLCE1;TRPC6	positive regulation of cytosolic calcium ion concentration	biological_process	0.995251
DGKB;LRP1;PLCE1;PRKD3	protein kinase C-activating G-protein coupled receptor signaling pathway	biological_process	0.552512
GSK3A	dopamine receptor signaling pathway	biological_process	0.927974
CDK5R1;PLCB1	G-protein coupled acetylcholine receptor signaling pathway	biological_process	0.79851
GABBR1;GABRG1;PLCL2	gamma-aminobutyric acid signaling pathway	biological_process	0.769969
GRID2;PLCB1	glutamate receptor signaling pathway	biological_process	0.661231
GRIK3;HOMER3	G-protein coupled glutamate receptor signaling pathway	biological_process	0.601107
CRCP;CYSLTR1;GLRA3;GLRB;GPR19;NMB;NXPH3;PCSK1N;PROK2;PROKR2	neuropeptide signaling pathway	biological_process	0.971599
ADAM10;APH1B;APP;CDH6;CHAC1;DLL3;DNER;FAT4;FOXA1;FOXC1;HES7;HEY1;HEY2;HHEX;HOXD3;ITGB1BP1;KAT2B;KCNA5;MESP2;PSEN2;SORBS2;SPEN;WDR12	Notch signaling pathway	biological_process	0.0264965
APH1B;DNER;PSEN2	Notch receptor processing	biological_process	0.360611
KAT2B;PLXND1	positive regulation of transcription of Notch receptor target	biological_process	0.601107
FZD3;FZD4;GNG2;MOV10	Wnt signaling pathway, calcium modulating pathway	biological_process	0.39953
BOC;DISP1;DISP2;DYRK2;HHAT;HSPB11;PKD2L1;PTCHD1;TCTN2;TMEM17	smoothened signaling pathway	biological_process	0.667806
ADAM11;COL3A1;DST;ERBIN;FGR;ITGA2;ITGA5;ITGA9;ITGAE;ITGAV;ITGB1;ITGB1BP1;ITGB2;ITGB6;ITGB8;NRP1;RCC2;TYROBP	integrin-mediated signaling pathway	biological_process	0.0709439
HACD3;NFKBIA;NFKBIL1;NKIRAS2	I-kappaB kinase/NF-kappaB signaling	biological_process	0.892555
CARD10;CHI3L1	activation of NF-kappaB-inducing kinase activity	biological_process	0.601107
CCDC22;NFKBIA	cytoplasmic sequestering of NF-kappaB	biological_process	0.375688
FGF14;GPS2;HACD3;MAP2K4;MAPK8;MAPK8IP2;NOD1;TNF	JNK cascade	biological_process	0.403429
AXIN1;ERN1;MAP2K4;MDFIC;MUL1	activation of JUN kinase activity	biological_process	0.639314
CLCF1;CTR9;SOCS5;STAT1	JAK-STAT cascade	biological_process	0.292295
NOS2	nitric oxide mediated signal transduction	biological_process	0.883779
ARF2;ARF4;ARL10;ARL15;ARL5B;ARL8A;BCAR3;DNAJA3;DOCK11;DOCK2;DOCK4;DOCK5;DOCK7;RABIF;RALGPS1;RAP1B;RND1;RRAD;RRAGC;VAV2	small GTPase mediated signal transduction	biological_process	0.696538
LOC110262100;NTN1;PLCE1;PLK2;RALGDS;SHC3;SYNGAP1	Ras protein signal transduction	biological_process	0.726608
ARHGAP5;ARHGAP6;ARHGEF3;CDC42EP1;CDC42EP3;CDC42EP4;HACD3;LOC100620825;LOC102161584;PAK5;ROCK1	Rho protein signal transduction	biological_process	0.415495
ADRA2A;ANPEP;BDNF;CCL3L1;CCL5;CTGF;CXCL14;EFNA2;EFNB1;ERAP1;ERAP2;GJA1;LNPEP;LOC100515857;LOC100736818;LOC106509585;LOC110255294;LOC110259516;NGF;NOV;NRP1;PCDH1;PCDH17;PCDH18;PGF;SEMA5A;TNFAIP6;TRHDE;WISP1	cell-cell signaling	biological_process	0.509436
CACNA1E;CACNB3;DTNA;EXOC4;FGF14;GABRG1;GLRA3;GLRB;GLS;GPR19;HTR1D;HTR7;KCNN1;LOC100739498;LOC102163598;LOC106504267;LOC110259513;LRP8;MYO5A;PCDHB6;PPT1;PRKCG;PROKR2;SLC1A2;SLITRK5;SPG11	chemical synaptic transmission	biological_process	0.862527
PPFIA1;PPFIA2;SLC5A7;SYN3;UNC13A	neurotransmitter secretion	biological_process	0.840919
CHRNB2;SLC5A7	synaptic transmission, cholinergic	biological_process	0.956058
ADARB1;CHRNB2;DTNA;ETV5;SLC5A7	neuromuscular synaptic transmission	biological_process	0.471767
ACKR2;ADAMTS9;ASF1B;ASZ1;BANP;BMP1;CCDC120;CD40;CDK20;CDK4;COLEC11;DDX4;DIAPH2;DKK3;DKK4;DND1;DRG1;DYNC2H1;EBF4;FHL1;GPR161;GTF2IRD1;HELLS;HEMGN;HHAT;HMGB3;HOPX;HOXA10;HOXA4;IFRD1;KCTD11;KCTD15;LOC100623257;LSM14B;LTBR;MEOX2;MTURN;OSGIN1;PBXIP1;PHC3;PI15;PLXNA3;RBM19;RELT;SPATA6;SPRY4;SUCO;TAF7L;TLL2;TMEFF1;TMEM88;TP53;TRIM54;TSHZ1;WDR18;WDR47;WIF1;ZFP36;ZMYM5;ZNF74	multicellular organism development	biological_process	0.995806
GGN;SMAD1	gamete generation	biological_process	0.71383
BAX;DND1	germ cell development	biological_process	0.946435
ADAM28;ANKRD49;ARID4A;ARNTL;ASF1B;ASZ1;ATRX;AZIN2;CDYL;CREM;DAZAP1;DDX4;ELL3;GGN;HMGB2;HOXA10;HSF1;IFT81;INPP5B;KIFC1;KIT;LGR4;LOC100521659;LOC100521680;LOC110256708;MEIG1;NDC1;OVOL1;PARP11;PATZ1;PCYT1B;PROK2;REC8;RGS2;SEPT4;SERPINA5;SFMBT1;SOX17;SOX9;SPAG4;SPATA6;TAF7L;TESK1;TRIP13;TSGA10	spermatogenesis	biological_process	0.991679
CDYL;FNDC3A;KLHL26;LOC100521680;MEI1;MKKS;NECTIN2;NECTIN3;NSUN2;QKI;REC8;TARBP2;ZMYND15	spermatid development	biological_process	0.439013
GOPC;HMGB2;NECTIN2;TMF1	spermatid nucleus differentiation	biological_process	0.0410821
DIAPH2;TOB2	female gamete generation	biological_process	0.601107
HOXA10;HOXD10;LOC100521680;MFGE8;OVGP1;SERPINA5;TARBP2;TRPC6	single fertilization	biological_process	0.931311
ARSA;ATP8B3;CLGN;PCSK4	binding of sperm to zona pellucida	biological_process	0.875566
GLRB;PCSK4;PRND	acrosome reaction	biological_process	0.544189
DAPK3;DYNLT3;MAP2K3;MAP2K4;MAP4K4;PAK5;SLK;TAOK2;TNIK;TP73	regulation of mitotic cell cycle	biological_process	0.909738
AP1B1;AXIN1;DISP1;DNAAF4;DNAH5;MKS1;NKX3-2;PCSK6	determination of left/right symmetry	biological_process	0.722295
ASPH;CRKL;EYA1;SYNGAP1	pattern specification process	biological_process	0.907472
NF2	ectoderm development	biological_process	0.883779
ADGRV1;APLP1;AVIL;CABLES1;CAMK2D;CHRDL1;CHRNA3;CNTN3;CSPG5;DPF1;ERBB4;FGF14;GFRA1;GLRB;GMFB;GNG8;GSK3A;HDAC4;HES4;HES6;IGSF9;LOC100736818;LOC106509585;LOC110255294;LOC110259516;LSAMP;MBD5;NAB2;NBL1;NELL1;NME1;OPHN1;PCDH1;PCDH18;POU4F1;PPT1;SDCBP2;SEMA3D;SEMA5A;SEMA6A;TAOK2;TBCB;TMOD2;TPP1;ZEB2	nervous system development	biological_process	0.546994
AMIGO1;APP;CTNNA2;DCLK1;DOCK7;MAP2;PARD6B;RAB8A;RYK;SLITRK5;SLITRK6;SMN1;TAOK2;TOP2B	axonogenesis	biological_process	0.670695
ANOS1;BOC;CDK5R1;CNTN2;DOK6;DPYSL2;DRAXIN;EFNA2;EFNB1;ENAH;ETV1;KLF7;LOC102158193;LYPLA2;NRP1;RYK;SEMA3A;SEMA3C;SEMA6A;SEMA6C;SHC3	axon guidance	biological_process	0.931126
AMIGO1;CDK5R1;CNTN2;NCAM2;NRP1;SEMA3A;SEMA5A	axonal fasciculation	biological_process	0.0162233
ADGRF1;ADGRL3;CLSTN3;LOC100739498;LOC106504267;LOC110259513;PCDH17;PCDHB6;PCLO;PLXND1;RYK;SLITRK6	synapse assembly	biological_process	0.235162
ADAM22;AHI1;ARNT2;B3GNT5;BTD;CSK;DNER;ELP3;NES;PTEN;SERPINI1;SHC3;TPP1;VCAN	central nervous system development	biological_process	0.845077
AFF2;ARNT2;BMPR2;BOK;CDK5R1;CNTNAP2;DCLK1;DCX;DDIT4;DPYSL2;EPOR;FOXC1;HMGCS1;LOC100521680;MDGA1;NDRG2;NES;NF2;NIPBL;PCDH18;PPT1;QARS;SLC6A17;SLC7A11;SPHK1;STK36;TBC1D23;TMEM57;TPM3;UTP3	brain development	biological_process	0.496893
EDNRB;SERPINI1;SLC5A3	peripheral nervous system development	biological_process	0.544189
ARC;HHEX	endoderm development	biological_process	0.831882
BMX;HES7;OVOL1;PALB2;POU4F1	mesoderm development	biological_process	0.33223
ADAM19;AP1B1;BORCS8;CCM2;COL3A1;CRKL;EPOR;ERBB4;FOXC1;GJA1;HDAC9;HSPB11;JMJD6;LOC100524773;MEF2C;MOSPD3;MTERF4;PKP2;PLCE1;PROX1;PTEN	heart development	biological_process	0.643702
CHD2;COPRS;ETV1;FXR1;LOC100736818;MKX;SGCZ;SOX6;USP2	muscle organ development	biological_process	0.823242
HOXD10;MEF2C;MEOX2	skeletal muscle tissue development	biological_process	0.978289
FER1L5;MYOF	myoblast fusion	biological_process	0.79851
CACNB3;DNAJA3;PDZRN3;UNC13A	neuromuscular junction development	biological_process	0.718859
CD38;CORIN;FOSL1;LNPEP;NPPA;OXTR;PAPPA;PGF;PLEC	female pregnancy	biological_process	0.28738
ACOD1;ARID1A;EMP2;GGN;LAMB1;LOC100521680;POLR1B;PTGIS;RECK	embryo implantation	biological_process	0.0513194
CACYBP;COL3A1;COL4A2;EEF2;EIF2S1;LOC100524773;LRP1;PPP1R9A;PRKCA;TRPC6	aging	biological_process	0.433273
DNAJA3;LOC102166523;TP53	cell aging	biological_process	0.598281
ACSL1;ACSL4;ENSA;LIPG;PLEC;STAT1	response to nutrient	biological_process	0.104104
ADM2;AKR1D1;CLPSL2;CYP39A1;LYZ	digestion	biological_process	0.877623
AQP9;NFAT5	excretion	biological_process	0.904085
TSC22D3	body fluid secretion	biological_process	0.697456
ERBB4;GPAT4;OXTR;SLC29A1	lactation	biological_process	0.552512
AKAP1;DOCK11;F2;F3;GP9;HPS6;JMJD1C;LMAN1;LOC106504121;MMRN1;PROCR;PROS1;RBSN;SERPINE2;SH2B3;TFPI2;THBD;VKORC1;VWF	blood coagulation	biological_process	0.291328
ADGRV1;BBS9;CHRNB2;COL11A1;COL18A1;DRAM2;GLRB;GUCA1A;HMCN1;LUM;MYO5A;OPA1;OPA3;PDE6B;RCVRN;RDH10;RGS16;RPGR;RPGRIP1;SLITRK6;TULP2;WDR36	visual perception	biological_process	0.894944
GUCA1A;RCVRN	phototransduction	biological_process	0.920849
ADGRV1;ATP8B1;AXIN1;CHRNB2;CNTN5;COL11A1;DCDC2;DFNA5;DNM1;EYA1;FZD4;HEXA;KCNQ4;LHFPL5;LOC100523684;LOC100524773;LOC100624648;LRP2;NIPBL;OTOF;OTOG;PGAP1;SLC9A3R1;SLITRK6;TIMM13;TIMM8B;USP53	sensory perception of sound	biological_process	0.101833
GJB4;LOC100514309;LOC100521027;LOC100523457;MKKS;NCAM2;PDE4A	sensory perception of smell	biological_process	1
CCL3L1;LOC100515857;MBD5	behavior	biological_process	0.114982
AFF2;BHLHB9;CHRNA7;GM2A;LAMB1;MAN2B1;MEF2C;PRKCA;PRKCG;SHC3;TMOD2	learning or memory	biological_process	0.0605089
ARC;ARF4;CHRNB2;CNTN2;CNTNAP2;DRD1;FOSL1;GMFB;PAK5;PLCB1;PRKAR2B;SLC8A2	learning	biological_process	0.235162
ADGRF1;CHRNA7;CHRNB2;HTR7;ITGA5;KMT2B;PAK5;PLCB1;PLK2;SLC8A2	memory	biological_process	0.401652
CHRNA7	short-term memory	biological_process	0.812478
PJA2	long-term memory	biological_process	0.991643
ARNTL2;ATF5;HTR7;PER2;PROK2;PROKR2	circadian rhythm	biological_process	0.828903
HOXB8;SLITRK5	grooming behavior	biological_process	0.375688
ADORA2A;ANKH;APP;CHRNB2;DDHD2;ETV5;GAA;GMFB;MCOLN3;PAK5	locomotory behavior	biological_process	0.692896
CNTN2;FXN;GLRB;HEXA	adult walking behavior	biological_process	0.642008
ADM2;GPR19;PROKR2	feeding behavior	biological_process	0.911195
CCL17;CCL2;CCL20;CCL3L1;CCL4;CCL5;CXCL10;CXCL11;CXCL14;CXCL2;CXCL8;LOC100515857;LOC100525396;PPBP	chemokine activity	molecular_function	0.000151586
APC2;AXIN1;CALCOCO1;CD2AP;CTNNA3;DACT3;DLG5;ESR1;LEF1;LOC100624648;NF2;PTPRT;PTPRU;SETD1A;SLC9A3R1;SOX17;TCF7	beta-catenin binding	molecular_function	0.135261
MEOX2;MYOF;PROKR2;STAT1;TBX20	blood circulation	biological_process	0.12225
HBEGF;MYBPC3;S100A1	regulation of heart contraction	biological_process	0.769969
ABRAXAS2;APC2;ARHGEF2;CCDC88A;CCDC88C;CCSER2;CEP350;CEP57L1;CLIP3;DCX;DNM1;DPYSL2;FNTA;GAPDH;GAS2;KATNA1;KATNAL1;KIF18B;KIF24;KIF26B;KIF27;KIFC1;LOC100513542;MAP1LC3A;MAP1S;MAP2;MAP9;MX1;MX2;OPA1;PSRC1;RCC2;REEP1;S100A8;S100A9;SKA1;TRIM54;TUBGCP5	microtubule binding	molecular_function	0.580171
CLN3;COPS5;DMXL2;HTR7;LAMP1;MFF;PPT1;RAB8A;SCAMP5;SLC30A3;SLC40A1;SLC6A17;STX1B;STX3;STXBP5;SYN3;SYT7;TMEM230;TOR1A;TRAPPC4	synaptic vesicle	cellular_component	0.189529
AXIN1;BCAM;CALCOCO1;CD2AP;DAPK3;DNM1;DST;EFHC1;ERCC3;GOPC;HOMER3;LAMA1;LOC100624648;MAGI1;MID1IP1;NIPBL;PEX12;PEX16;PPP1R9A;RAD51;SAE1;SDCBP2;TCF4;TERF2;TESK1;TOP2B;UBE2I;VGLL3;YEATS4;YWHAB	protein C-terminus binding	molecular_function	0.304985
ELL3;ELOF1;ELP2;ELP3;NUFIP1;ZC3H8	transcription elongation factor complex	cellular_component	0.165677
SLC16A1;SLC16A11;SLC16A13;SLC16A2;SLC16A3;SLC16A5;SLC16A6;SLC16A9	monocarboxylic acid transmembrane transporter activity	molecular_function	0.00627683
AARS;FBL;KARS;LSM6;POP1;POP4;PUS7;TP53RK;TYW1	tRNA processing	biological_process	0.100822
CADM2;LOC102166958;NECTIN2;NECTIN3	cell recognition	biological_process	0.292295
SEMA3A	motor neuron axon guidance	biological_process	0.955366
ALOX5AP;APOBEC1;CLPSL2;DCP1B;DTX3L;GM2A;GMFB;LOC110257248;MIA2;MMP17;PSAP;RICTOR	enzyme activator activity	molecular_function	0.0335971
BAX;MFF;OPA1	mitochondrial fusion	biological_process	0.693108
CHI3L1;LOC100621421;OVGP1	chitin binding	molecular_function	0.295663
GRID2	glutamate receptor activity	molecular_function	0.883779
ADCY4;ADCY7;GUCY1A3;GUCY1B3;LOC100523457;NPR2	guanylate cyclase complex, soluble	cellular_component	0.201081
AMIGO1;CNTN2;CNTNAP2;KCNA3;KCNA5;KCNC3;KCNC4;KCND2;KCNIP2;KCNIP4;KCNJ14;KCNN1;KCNN4;KCNQ4	voltage-gated potassium channel complex	cellular_component	0.692078
NAT10	N-acetyltransferase activity	molecular_function	0.883779
ENPP6;SMPDL3A	phosphoric diester hydrolase activity	molecular_function	0.661231
ADA2;BDNF;BMP1;CSF3;CSPG5;CXCL2;FGF14;GDF1;GMFB;HBEGF;HGF;IL5;INHBA;INHBE;KITLG;LOC100525396;MACC1;NGF;NOV;OSGIN1;PGF;PPBP;TGFA;TIMP1;VEGFA;VGF	growth factor activity	molecular_function	0.416651
AP3M2;AP3S2;BLOC1S3;BLOC1S4	anterograde axonal transport	biological_process	0.782771
DST;DYNLRB1	retrograde axonal transport	biological_process	0.601107
DLG5;NEBL;PACSIN3;PKD2L1;PLEC;TOR1A;TOR1AIP1	cytoskeletal protein binding	molecular_function	0.535731
ABI2;BICD1	cytoskeletal adaptor activity	molecular_function	0.661231
RAD51	DNA-dependent ATPase activity	molecular_function	0.908506
EEF2;GTF3A;RPF2;RRS1	5S rRNA binding	molecular_function	0.103204
AKAP7;AP4M1;AP4S1;CCDC120;DDX42;ERCC3;GGN;LOC100738720;NBEA;RAB35;ULK1	protein localization	biological_process	0.692176
ATF7;CEBPG;CSDC2;CXXC5;DNAJA3;DRG1;FOXA1;FOXC1;GTF2A2;GTF2B;HDAC4;HDAC8;HDAC9;HES4;HES6;HES7;HEY1;HEY2;HHEX;HMGB2;KAT2B;KCTD1;LEF1;LMO4;LOC100517129;LOC100624648;MDFIC;MLX;NAB2;NFYC;NLRP3;PARD6A;PPARGC1B;PPID;PPRC1;PTPRN;RCOR2;SETD1A;SOX17;STK36;TAF7L;TP73;UBE2I;ZBTB49	transcription factor binding	molecular_function	0.248006
EEF2K;EIF4G3	translation factor activity, RNA binding	molecular_function	0.956058
NDUFA5	NADH dehydrogenase (ubiquinone) activity	molecular_function	0.978229
CDKN3;LOC100525721;PTEN	protein tyrosine/serine/threonine phosphatase activity	molecular_function	0.978289
IPO13;KPNA2;KPNA5;NFKBIA;NUP153	nuclear localization sequence binding	molecular_function	0.675644
DAPK3;DDIT3	cAMP response element binding protein binding	molecular_function	0.288786
GPR183	oxysterol binding	molecular_function	0.76181
EIF4A3;LARP4	poly(A) binding	molecular_function	0.831882
CUBN;DHFR;HMGB2;HMGCS1;LOC100524773;LRP2;NPC1L1	drug binding	molecular_function	0.605628
CHST3;DSEL;SULT1A3	sulfotransferase activity	molecular_function	0.733726
ACSS3;AQP9;ARSA;ARSB;ARSK;CAMK2A;CENPV;ENPP5;ISOC2;LOC106510200;LOC780435;PITPNM2;SUGCT	metabolic process	biological_process	0.546922
ABI2;ENAH	actin polymerization or depolymerization	biological_process	0.661231
GMNN;GTPBP4;MAPK15;NF2	negative regulation of DNA replication	biological_process	0.144116
PPP1R9A	protein phosphatase 1 binding	molecular_function	0.927974
ECE2;LOC102165734;METTL24;METTL5;METTL6;NDUFAF5;PRDM10;PRDM8;PRMT3;PRMT5;SMYD4;SMYD5;SPOUT1	methyltransferase activity	molecular_function	0.02922
BCDIN3D;MEPCE;NSUN5;TGS1;TRMT2A	RNA methyltransferase activity	molecular_function	0.00617771
COPS2;COPS5	COP9 signalosome	cellular_component	0.884043
NPFFR2	neuropeptide receptor activity	molecular_function	0.955366
EIF4EBP3;HHEX	eukaryotic initiation factor 4E binding	molecular_function	0.601107
BST2;NGF;RECK;TIMP1;TIMP4	metalloendopeptidase inhibitor activity	molecular_function	0.12225
CCDC159;PLPPR3	phosphatidate phosphatase activity	molecular_function	0.79851
ACO1;FTO;FXN;TET2	ferrous iron binding	molecular_function	0.39953
FTH1;FXN	ferric iron binding	molecular_function	0.661231
ENSA	ion channel inhibitor activity	molecular_function	0.76181
ABI3BP;ADA2;ANOS1;APLP1;APLP2;APP;CCDC80;COL23A1;COL5A3;CTGF;CXCL10;CXCL11;FBLN7;FBN1;FGF14;FN1;HBEGF;LIPG;NOV;NRP1;PCSK6;PDCD5;PGF;RTN4RL1;SERPINA5;SERPINE2;VEGFA;WISP1	heparin binding	molecular_function	0.340037
APOBR;APOF;APP;CUBN;CYP11A1;LDLR;LDLRAP1;NPC1;NPC2;SOAT1;SORL1;SQLE	cholesterol metabolic process	biological_process	0.165071
ATP8B1;NPC1	bile acid metabolic process	biological_process	0.457801
AKR1D1;ESR1	androgen metabolic process	biological_process	0.375688
SULT1A3	estrogen metabolic process	biological_process	0.76181
ANPEP;CORIN;EDNRB;ERAP1;ERAP2;GCH1;LNPEP;NOX1;NPPA;NPR2;NPR3;PTGS2;TRHDE	regulation of blood pressure	biological_process	0.02922
CIDEA;DFNA5;EMP2;PNPLA8	cell death	biological_process	0.752402
APH1B;BMP1;DESI2;PM20D1;SPCS3;USP25	peptidase activity	molecular_function	0.977335
ATG4B;CTSH;SENP8	cysteine-type peptidase activity	molecular_function	0.802069
ERAP1;ZMPSTE24	metalloexopeptidase activity	molecular_function	0.71383
C1R;IMMP1L;NAALAD2;PRSS12;PRSS22	serine-type peptidase activity	molecular_function	0.906849
ADAM10;ADAM11;ADAM28;ADAMTS4;ADAMTS6;ADAMTS7;ADAMTS9;BMP1;COPS5;CPXM1;ERMP1;FOLH1B;LNPEP;NAALAD2;PAPPA;PSMD14;XPNPEP3	metallopeptidase activity	molecular_function	0.0607734
DPP4;NAALAD2	dipeptidyl-peptidase activity	molecular_function	0.661231
TUSC3	oligosaccharyltransferase complex	cellular_component	0.908506
NT5C2;NT5E	5'-nucleotidase activity	molecular_function	0.79851
DAZAP1;LOC100151816	poly(U) RNA binding	molecular_function	0.904085
ADA2;ADAMTS9;AGBL2;AGBL5;AGTPBP1;ANPEP;APOBEC1;APOBEC3B;BMP1;CA12;CA5B;CNBP;CPA1;CPA4;CPD;CPM;CPXM1;CRYZ;CXXC5;DBF4B;DDX58;DHX58;DTNA;EEA1;ERAP1;ERAP2;ESR1;FBXO30;GATAD2A;GCH1;HDAC4;HIF1AN;IFIH1;IKZF5;KDM4A;KLF7;KMT2B;LNPEP;LOC100513607;LOC100524034;LOC100623167;LOC100737224;LOC100737633;LOC100738479;LOC106504145;LOC106510322;LOC110255327;LOC110261303;LOC733579;MARCH6;MARCH8;MEFV;MMP1;MMP12;MMP13…	zinc ion binding	molecular_function	0.617735
SLC26A6	secondary active sulfate transmembrane transporter activity	molecular_function	0.883779
LOC110255939;SLC26A6	sulfate transport	biological_process	0.601107
TUBGCP5	gamma-tubulin ring complex	cellular_component	0.76181
FAM98A;N6AMT1;NTMT1;PRMT1	protein methyltransferase activity	molecular_function	0.103204
GIT1;GIT2;PLCB1;PLCE1;RGS1;RGS16;RGS2;RGS3;RGS7	regulation of G-protein coupled receptor protein signaling pathway	biological_process	0.25605
STAG2	cohesin complex	cellular_component	0.697456
APPL1;APPL2;BOK;BRAT1;CLK1;COPS2;CUL1;DAZAP1;DDIT4;DNPH1;DTYMK;E2F8;ECD;ERBB4;FAM83A;FAM83B;FOXC1;GNG2;GNL3;GPC4;HHEX;KIF2C;LIPG;LOC100521680;LOC100524773;LOC100621428;LOC100736818;LRP1;LRP2;NAB2;NASP;PAK5;PDAP1;PDK1;PES1;PLCE1;POLR3G;PRMT5;PROK2;RAP1B;RAPGEF3;RRN3;SDCBP2;SH2D2A;TBX20;TGFBI;THPO;TSPAN1;TXLNA;UHRF2;WDR12;ZFP36L2	cell proliferation	biological_process	0.0487331
ACER3;ADAM10;ARNT2;CALR;CDK4;CHRNA7;CHTOP;CLCF1;CNBP;CNOT6L;COL18A1;CRKL;CSF3;CTSH;CUL4A;DBF4B;DERL2;DPP4;EAPP;EMP2;ERBB4;ESM1;FAM98A;FXN;FZR1;HBEGF;HDAC1;HDAC4;HGF;HILPDA;HMGN5;HOXA3;HSF1;IL6ST;ITGB1BP1;KDR;LEF1;LOC100517101;LOC100524999;LOC100620825;LOC100625127;LOC100736818;LOC100737881;LOC100738684;LOC102167255;LOC110259490;LOC397451;NOP2;NOX1;PDCD10;PDF;PGF;PRMT1;PROK2;SHMT2;SLC25A27;SLC25A3…	positive regulation of cell proliferation	biological_process	0.0126861
ADARB1;AIMP2;APP;ASPH;ATF5;BTG2;C1H18orf54;CGREF1;CGRRF1;COL18A1;CSK;CTBP2;CUL4A;DDX20;DFNA5;DLG5;DNAJA3;EEF1E1;EIF2AK1;ERBB4;FOSL1;GPLD1;GTPBP4;HDAC4;HSF1;IFIT3;IFITM1;ING5;INHBA;IRF1;ITGB1BP1;KARS;KAT2B;LOC100519082;LOC100525835;LOC100626247;MTBP;NF2;P3H2;P3H3;PDCD5;PINX1;PKP2;PRKCA;PTEN;PTGES;PTPN2;PTPRU;RBM38;SERPINE2;SKI;SLC9A3R1;SMAD1;TES;TFAP4;TOB2;TP73;ZBTB49;ZNF503	negative regulation of cell proliferation	biological_process	0.0497591
APPL1;ATP6V0A2;BAIAP2L2;CAV2;GPLD1;GSK3A;PIK3C2A;PTPN2;SOGA1	insulin receptor signaling pathway	biological_process	0.550359
ACBD7;BAX;CADPS2;CHMP4A;CYTH1;FABP5;FYB;IQSEC1;LOC100513542;LOC100525835;LOC106510284;MCOLN3;MVB12B;NSFL1C;PACSIN3;PDZD8;PITPNM2;RUFY1	lipid binding	molecular_function	0.90446
ADD2	F-actin capping protein complex	cellular_component	0.812478
FDFT1;HMGCS1	isoprenoid biosynthetic process	biological_process	0.71383
FOXC1;HHEX;HMGB2;HMGB3;LEF1	DNA binding, bending	molecular_function	0.0635738
ITGA2;ITGA5;ITGA9;ITGAE;ITGAV;ITGB1;ITGB2;ITGB6;ITGB8	integrin complex	cellular_component	0.0100501
BTG2;CHRNB2;NRGN	associative learning	biological_process	0.693108
MYBPC3;MYBPH;MYL9;MYOM1;NEBL;PLEC;TPM2;TPM3	structural constituent of muscle	molecular_function	0.439136
EXOSC2	7S RNA binding	molecular_function	0.812478
RALGPS1	Ral guanyl-nucleotide exchange factor activity	molecular_function	0.697456
CHTOP;ERH;LOC110259658;PRMT1;PRMT5;WDR77	methyl-CpG binding	molecular_function	0.104104
CACNA1E;CACNB3	high voltage-gated calcium channel activity	molecular_function	0.457801
AKTIP;DTX3L;GPRASP1;M6PR;SCYL2;VPS11;VPS18	endosome to lysosome transport	biological_process	0.57135
LOC100517731	determination of adult lifespan	biological_process	0.76181
ADAM22;APP;DNM1;FGF14;HOXB8;HOXD10;OTOG;SEZ6L2;SLITRK6	adult locomotory behavior	biological_process	0.419414
MAP4K4;TNIK	MAP kinase kinase kinase kinase activity	molecular_function	0.71383
ATP10A;CCL2;CCL3L1;CDC42EP1;CDC42EP3;CDC42EP4;DAPK3;EPB41L3;FGD6;FGR;FMNL1;FMNL3;FN1;GAS2;KDR;KIT;LOC100515857;PLXND1;RASA1;RHOU;SEMA4D;SLC9A3R1;TAOK2;TBCCD1;VEGFA	regulation of cell shape	biological_process	0.211277
SLC9A3R1;VAV2	regulation of cell size	biological_process	0.79851
AFF2;ALYREF;CASC3;CD2BP2;CIR1;DCAF4;DDX19B;DDX47;DHX15;ECD;EIF4A3;ESRP1;GEMIN2;JMJD6;KHSRP;LSM1;LSM10;LSM6;LUC7L3;MAGOHB;MBNL2;MPHOSPH10;MTERF3;MTERF4;PNN;PPIG;PRPF38B;PTBP3;QKI;RBM28;RBM38;RNPC3;RRAGC;RRP1B;SAP18;SF3A3;SMU1;SNRNP40;SNRPD1;SNRPD3;SREK1;SRRM1;SRSF11;SRSF7;SUGP2;TEP1;THOC2;THOC3;USB1;USP39;WDR62;YBX1;ZPR1;ZRANB2	RNA splicing	biological_process	6.31e-05
TRIM40	IkappaB kinase complex	cellular_component	0.76181
LOC106510546	arachidonic acid epoxygenase activity	molecular_function	0.908506
LOC106510546	steroid hydroxylase activity	molecular_function	0.972343
RDH10	gonad development	biological_process	0.812478
REXO4	3'-5' exonuclease activity	molecular_function	0.883779
DCLRE1B;FEN1	5'-3' exonuclease activity	molecular_function	0.533231
CTDP1	CTD phosphatase activity	molecular_function	0.76181
DUSP10	JUN kinase binding	molecular_function	0.852371
HS3ST3B1;HS3ST6	[heparan sulfate]-glucosamine 3-sulfotransferase 1 activity	molecular_function	0.457801
PRMT1;PRMT3;PRMT5;PRMT6	histone-arginine N-methyltransferase activity	molecular_function	0.0410821
LYPLA2;PPT1	palmitoyl-(protein) hydrolase activity	molecular_function	0.601107
ARSK;CAMK2A	sulfuric ester hydrolase activity	molecular_function	0.288786
SLC4A9	sodium:bicarbonate symporter activity	molecular_function	0.812478
SLC22A23	organic anion transmembrane transporter activity	molecular_function	0.972343
SLC25A32	folic acid transmembrane transporter activity	molecular_function	0.76181
AQP1;RHBG	ammonium transmembrane transporter activity	molecular_function	0.375688
PITPNM2;TNFAIP8L3	phosphatidylinositol transporter activity	molecular_function	0.533231
CYSLTR1	G-protein coupled peptide receptor activity	molecular_function	0.955366
IPO13;IPO9;NUTF2;RANBP1;RANGAP1;RCC1;XPO4	Ran GTPase binding	molecular_function	0.235249
PSMC2;PSMC4;PSMD4;PSMD5	proteasome regulatory particle, base subcomplex	cellular_component	0.144116
PSMD14	proteasome regulatory particle, lid subcomplex	cellular_component	0.883779
APP;CHRNB2;DDHD2;RIC8A;SYNGAP1	visual learning	biological_process	0.639314
ANOS1;ESRP1;FAT4;HNRNPM;POLR2D;POLR2K;SHCBP1;SPRED1	fibroblast growth factor receptor signaling pathway	biological_process	0.668318
CASP14;COL7A1;EDAR;GRHL1;LAMA3;OVOL1;TFDP1;UGCG	epidermis development	biological_process	0.474542
AP1G2;AP3S2;AP4S1;EIF4ENIF1;IPO13;IPO9;ITGB1BP1;KPNA2;KPNA5;NUTF2;RUFY1;SEC62;TIMM13;TMCO6	protein transporter activity	molecular_function	0.501578
DNAH10;DNAH3;DNAH5;DNAH6;DNAH7;DNHD1	ATP-dependent microtubule motor activity, minus-end-directed	molecular_function	0.104104
KIF27	ATP-dependent microtubule motor activity, plus-end-directed	molecular_function	0.955366
BOK;ESR1;HMGB2;HMGCS1;HOXA10;INHBA;KLHL26;LOC100521680;LOC100524773;LOC110256708;LRP2;NASP;PATZ1;RHOBTB3;SOX15	male gonad development	biological_process	0.175854
TOX2	female gonad development	biological_process	0.9433
IL6ST	regulation of Notch signaling pathway	biological_process	0.812478
PRKAR2B	cAMP-dependent protein kinase regulator activity	molecular_function	0.697456
ABRAXAS2;BUB3	attachment of spindle microtubules to kinetochore	biological_process	0.375688
ACSL1;ACSL4;DOLPP1;FAXDC2;GPAT4;PRPF19	lipid biosynthetic process	biological_process	0.0259136
PDCL2;TXNDC9	queuosine biosynthetic process	biological_process	0.288786
BAX;DDX47;NGF;TNF	extrinsic apoptotic signaling pathway via death domain receptors	biological_process	0.552512
LAMP1;SRGN;UBE4B	granzyme-mediated apoptotic signaling pathway	biological_process	0.0680595
BAX;BOK;LOC100154044;TNF;TP73	intrinsic apoptotic signaling pathway in response to DNA damage	biological_process	0.241037
DIABLO;PDK1	intrinsic apoptotic signaling pathway in response to oxidative stress	biological_process	0.457801
AIFM2;BAX;IFIT2;PPIF	apoptotic mitochondrial changes	biological_process	0.19014
SLC2A9;SLC35B4;SLC35D1;SLC37A1;SLC37A2	carbohydrate transport	biological_process	0.0635738
GLS;GPT2;NAALAD2	cellular amino acid biosynthetic process	biological_process	0.360611
AGPAT5;MBOAT2	phospholipid biosynthetic process	biological_process	0.946435
CTSH;NOD1	cysteine-type endopeptidase activator activity involved in apoptotic process	molecular_function	0.601107
MEPCE;N6AMT1;NSUN5;PRMT1;RRP8	S-adenosylmethionine-dependent methyltransferase activity	molecular_function	0.0252765
GDE1	glycerophosphodiester phosphodiesterase activity	molecular_function	0.76181
ABHD3;LIPG	phosphatidylcholine 1-acylhydrolase activity	molecular_function	0.533231
LOC100511352;LOC102167454	Type II site-specific deoxyribonuclease activity	molecular_function	0.884043
AOX1;GLRX5;LOC100512656	electron transfer activity	molecular_function	0.989697
NDUFAF6	biosynthetic process	biological_process	0.955366
FXN;MTFR1;MTFR1L;MTFR2	aerobic respiration	biological_process	0.642008
ECI2;NUDT7	fatty acid catabolic process	biological_process	0.661231
IVD	branched-chain amino acid catabolic process	biological_process	0.883779
PCSK6	glycoprotein metabolic process	biological_process	0.697456
PRPSAP2	nucleoside metabolic process	biological_process	0.852371
ADAL;GMPR	nucleotide metabolic process	biological_process	0.601107
AK4;CMPK2	nucleoside triphosphate biosynthetic process	biological_process	0.457801
DCTPP1;ENTPD3;ITPA;SMPDL3A	nucleoside triphosphate catabolic process	biological_process	0.00847347
DHFR;PRPSAP1;PRPSAP2	nucleotide biosynthetic process	biological_process	0.114982
GBGT1	glycolipid biosynthetic process	biological_process	0.852371
GLRX5;LIPT1;LIPT2	protein lipoylation	biological_process	0.114982
PGLYRP2;PGLYRP3;PPGRP-S	peptidoglycan catabolic process	biological_process	0.114982
BMPR2;CADPS2;DSC2;LAMP2;LOC102161584;MAP1LC3A;MARS	cellular response to starvation	biological_process	0.776503
HVCN1	response to pH	biological_process	0.76181
CAVIN1;CD3EAP;GTF3A;MARS;NPM3;POLR1B;SIRT7	rRNA transcription	biological_process	0.00127038
ARFGAP3;MON1A;PREB;RAB8A;STEAP3	protein secretion	biological_process	0.639314
SULT1A3	amine metabolic process	biological_process	0.697456
GM2A;NEU3	oligosaccharide catabolic process	biological_process	0.533231
COL3A1;FKBPL	response to radiation	biological_process	0.831882
LIPG;PLA2G4A	phospholipid catabolic process	biological_process	0.601107
DNAJA1;DNAJA3;PIRT	response to heat	biological_process	0.769969
GMPR;LOC100524999;PCSK1N;SLC25A27;UCP2	response to cold	biological_process	0.471767
AHR;SLITRK5;TIGAR	response to xenobiotic stimulus	biological_process	0.0680595
DTL;ERCC3;MAPK8;PRIMPOL;REV1;RPAIN;SPRTN;TIPIN;UBE4B	response to UV	biological_process	0.121823
DYNLRB1	response to light stimulus	biological_process	0.908506
NAPRT;NMNAT2	NAD biosynthetic process	biological_process	0.759384
BAX;CLIC4;FNDC3A;KLHL26;NECTIN2;NECTIN3;PCSK4;REC8;SYCP2	fertilization	biological_process	0.22591
PRRT2;TMEM265;TMEM91	response to biotic stimulus	biological_process	0.424538
DST;GJA1;HHEX;LOC102161584;MAP2K4;NMNAT1;NRP1;SLC1A2;ZFP36;ZFP36L2	response to wounding	biological_process	0.194177
ACTG1;BTG2;CHI3L1;COL3A1;FOSL1;MAPK8;PRKCA	response to mechanical stimulus	biological_process	0.605628
BST2;CCL5;CREBZF;DCLK1;DDX60;DHX58;FGR;HYAL2;IFIH1;IFIT1;IFIT2;IFIT3;IFITM1;IFITM3;IRAK3;LOC100519082;LOC100626247;MX2;NPC2;OAS2;RSAD2;TNF;ZC3HAV1	response to virus	biological_process	0.0060946
ERAP1	response to bacterium	biological_process	0.972343
BAX;CCL3L1;CCL5;DRD2;EPHX2;HTR1D;LOC100515857;PRKCA;SLC7A11	response to toxic substance	biological_process	0.452824
ARNTL2	entrainment of circadian clock	biological_process	0.812478
BICD1;CPM;EYA1;FBN1;FOXD2;FOXI3;FOXS1;GFRA1;GPC4;HOXA4;MRPL40;PHLDA3;PTBP3	anatomical structure morphogenesis	biological_process	0.861604
CBLB;LOC100521680;TIMP1;TIMP4	response to hormone	biological_process	0.642008
ENSA;GPLD1;PFKL;SESN2	response to glucose	biological_process	0.856298
CDK5R1;LOC100125545;LOC110257248;RASA1;RICTOR	embryo development	biological_process	0.709448
ATF5;ETNK2;SOX6;STK36	post-embryonic development	biological_process	0.981598
DISP1;EFNB1;ERBB4;MESP2;PGAP1;SMAD1	embryonic pattern specification	biological_process	0.319704
APLP1;COL18A1;CRKL;CUL1;GMNN;LOC100524598;NRP1;PALB2;PHLDA2;SEMA6A	animal organ morphogenesis	biological_process	0.692896
GAA	tissue development	biological_process	0.9433
ADGRE1;CALR;CD274;CD40;CHRNB2;CXCL10;GPC4;IL6ST;ITGA5;ITGAE;LAMP1;LOC100524773;LRP2;LY6G6C;PLET1;RTN4RL1;SCNN1G;SERPINA5;SPN;TNF	external side of plasma membrane	cellular_component	0.660217
CHMP4A;DIABLO;GM2A;GNB1L;LDLRAP1;PTPN22;RGS2;TRAF5	cytoplasmic side of plasma membrane	cellular_component	0.118353
OVOL2	epidermal cell differentiation	biological_process	0.697456
AQP1;BMPR2;DST;ERBIN;ITGA9;KCNQ4;LDLRAP1;PLEC;SLC23A2	basal plasma membrane	cellular_component	0.0513194
MKNK2	calcium-dependent protein serine/threonine kinase activity	molecular_function	0.697456
HEY2;PGAP1;WLS	anterior/posterior axis specification	biological_process	0.48606
AXIN1	dorsal/ventral axis specification	biological_process	0.76181
ARC;BMPR2;BTG2;CRKL;EMX2;HHEX;HOXA10;HOXA3;HOXB5;HOXB6;HOXB8;HOXC6;HOXD10;HOXD3;OTX1;TSHZ1	anterior/posterior pattern specification	biological_process	0.172056
AXIN1;BMPR1B;DISP1;HOXD11;OVOL2;TBX20	dorsal/ventral pattern formation	biological_process	0.565732
DLX1;HOXA10;HOXD10;LOC100521659	proximal/distal pattern formation	biological_process	0.552512
NCLN	regulation of signal transduction	biological_process	0.986511
CDKN2AIP;EIF2A	positive regulation of signal transduction	biological_process	0.457801
DDIT4L;PAK1IP1;RGS1;RGS16;RGS20;RGS7;RGS9BP;SNX13;UBASH3B	negative regulation of signal transduction	biological_process	0.319642
PUS1;PUS7;RPUSD2;TRUB1	pseudouridine synthase activity	molecular_function	0.239973
AAMP;ACKR3;ADAM10;ADAMTS7;ADAMTS9;ADGRF5;ADGRG2;ADGRV1;APP;ARSB;BACE2;BCAM;BMPR2;BST2;CD38;CD59;CLIC4;CLSTN3;CNTN2;CNTNAP2;COL23A1;CORIN;CPM;CSPG5;DPP4;EMP2;F3;FZD3;FZD4;GPRC5B;HBEGF;HILPDA;IGSF3;ITGA5;ITGB1;ITGB8;KCNC4;LDLR;LIPG;LOC100524016;NECTIN2;NRP1;PCSK6;PKD2L1;PPFIA2;PSEN2;PTPRT;RTN4RL1;RTP4;SCARB1;SCARB2;SCN5A;SDC2;SERPINF2;SLA-2;SLC1A2;SLC3A2;SLC46A2;SLC7A11;SLITRK6;SPN;SRPX2;TNFRSF12A;…	cell surface	cellular_component	0.787284
DNER	glial cell differentiation	biological_process	0.972343
AP1G2;APPL1;APPL2;ATP6V0A2;CD68;CHMP6;CPTP;CUBN;DNAJC13;GOLIM4;LAMP1;LAMP5;LOC106510122;MVB12B;NCF4;PMEPA1;RAB35;RABEPK;RBSN;SCARB2;SCYL2;SNX25;SORL1;STEAP1;STEAP3;TMEM165;TPCN2;VAC14;VPS37A;WDR83	endosome membrane	cellular_component	0.443652
NCAPD3	meiotic chromosome condensation	biological_process	0.697456
AQP9;BTG2;CDK4;SQLE;SUPT5H	response to organic substance	biological_process	0.33223
LOC102164650	response to metal ion	biological_process	0.76181
CPOX;CYBRD1;FXN	response to iron ion	biological_process	0.170407
APOBEC1;HVCN1;SLC30A3;SLC39A13	response to zinc ion	biological_process	0.452362
KCNJ14	potassium ion import	biological_process	0.994823
KARS;LOC100524773;TP53;TP73;XRRA1	response to X-ray	biological_process	0.041837
DPYD;MTRR;NOS2;PNPO;POR;TYW1	FMN binding	molecular_function	0.0157529
AEN;BABAM2;BRAT1;EYA1;KAT5;MRNIP;NABP1;RAD51;RFWD3	response to ionizing radiation	biological_process	0.22591
HELLS;UHRF2	maintenance of DNA methylation	biological_process	0.288786
BTG2;PLCB1;PSMB2;TP73	response to organonitrogen compound	biological_process	0.00847347
HYAL2;SLC1A2	multicellular organism aging	biological_process	0.661231
CPOX;LOC100513542;MAP1LC3A	response to lead ion	biological_process	0.170407
PHLDA3	phosphatidylinositol-5-phosphate binding	molecular_function	0.927974
CHMP4A	membrane invagination	biological_process	0.697456
APOBEC1;BAX;TIGAR;TP53;TP73	response to gamma radiation	biological_process	0.12225
MBD5;MBD6	chromocenter	cellular_component	0.661231
ALMS1;CDK4;CEP78;HAUS4;HAUS8	regulation of G2/M transition of mitotic cell cycle	biological_process	0.929777
CTR9;DTX3L;LEO1;LOC102160336;RNF20	histone monoubiquitination	biological_process	0.0252765
CTDP1;UBE2C;UBE2S	exit from mitosis	biological_process	0.424538
GCH1;HEY2;SCN3B	positive regulation of heart rate	biological_process	0.23151
ZBTB25	gene expression	biological_process	0.812478
AFF2;ATF5;CDK4;DDX19B;EIF4A3;FOXA1;LOC110257248;MAPK8;MARF1;NELL1;NOV;NR2F1;PHLDA2;RICTOR;STK40;STOX1;STX1B;TOB2;TP73	regulation of gene expression	biological_process	0.291328
TGIF2	regulation of gastrulation	biological_process	0.883779
ELP3;NAA40	H4 histone acetyltransferase activity	molecular_function	0.288786
CASC3;DYRK3;EIF2S1;KHSRP;LARP4;LARP4B;NUFIP2;RC3H1;YBX1;ZFP36	cytoplasmic stress granule	cellular_component	0.526611
CUL4B;MARCH6;PMAIP1;PRPF19	proteasomal protein catabolic process	biological_process	0.144116
DDX18;DDX19B;DDX20;DDX27;DDX28;DDX31;DDX4;DDX42;DDX47;DDX49;DDX51;DDX52;DDX55;DDX56;DDX59;EIF4A3;HFM1	RNA secondary structure unwinding	biological_process	0.00198944
BOK;DAPK3;DRAM1;DRAM2;MTMR8;RAB39B;RAB8A;RRAGC;SOGA1;TPCN2;USP10	regulation of autophagy	biological_process	0.167259
BMF;KDM4A;MTMR8;PTPN22	negative regulation of autophagy	biological_process	0.752402
MEFV;PLK2;RNF152;TP53INP2	positive regulation of autophagy	biological_process	0.892555
PDK1	regulation of acetyl-CoA biosynthetic process from pyruvate	biological_process	0.76181
APOBEC3B;DDX4	negative regulation of transposition	biological_process	0.601107
SOX9;TXLNG	regulation of cell cycle process	biological_process	0.375688
FIGNL1;RAD51	regulation of double-strand break repair via homologous recombination	biological_process	0.904085
CCBE1;HIF1A;HPSE;IL6ST;NOX1	positive regulation of vascular endothelial growth factor production	biological_process	0.158396
BCDIN3D;KHSRP;TARBP2	miRNA metabolic process	biological_process	0.424538
HDAC4	positive regulation of lamellipodium assembly	biological_process	0.927974
AAMP;BMPR2;CALR;CCBE1;GPLD1;ITGB1BP1;KDR;NRP1;PRKCA;VEGFA	positive regulation of endothelial cell migration	biological_process	0.0703665
ADAMTS9;LOC100517129;STC1	negative regulation of endothelial cell migration	biological_process	0.48606
RC3H1;SPOUT1;ZC3H7A	posttranscriptional regulation of gene expression	biological_process	0.769969
CAMK2D;IL6ST;PDE5A;PRKCA	positive regulation of cardiac muscle hypertrophy	biological_process	0.103204
RGS2	negative regulation of cardiac muscle hypertrophy	biological_process	0.852371
ADM2;AGR2;C1QTNF1;CALCOCO1;CALR;CCL3L1;CTSH;EDAR;FAM98A;FOXC1;FUBP1;GSK3A;HMGB2;HMGN5;HOXD3;ITGB8;KDM4A;LEF1;LOC100515857;LOC100521659;MAPK8;MEF2C;MYOM1;NGF;PDCD10;PDCD5;POU4F1;PTPN22;QKI;SMAD1;STOX1;TADA3;TERF2;WARS;ZPR1	positive regulation of gene expression	biological_process	0.660067
ACACB;AFF2;APP;AXIN1;CCL3L1;HEY2;HMGB2;ITGB8;KDM4A;KDR;LOC100515857;MEF2C;MKKS;PDCD10;PINK1;PTPN22;STOX1;TCF4;TERF2;TMF1;ZNF503	negative regulation of gene expression	biological_process	0.850674
FAT2	epithelial cell migration	biological_process	0.697456
ARSB;CORO1C	regulation of epithelial cell migration	biological_process	0.288786
CORO1C;DUSP10;SEMA3A	negative regulation of epithelial cell migration	biological_process	0.598281
BMPR2;CTSH;DOCK5;SOX9	positive regulation of epithelial cell migration	biological_process	0.718859
HEY2;PDPK1	negative regulation of cardiac muscle cell apoptotic process	biological_process	0.375688
MKS1	epithelial structure maintenance	biological_process	0.697456
GPLD1;MEF2C;NPNT;PPARGC1B	positive regulation of alkaline phosphatase activity	biological_process	0.00847347
ELL3	regulation of epithelial to mesenchymal transition	biological_process	0.908506
FOXC1;LEF1;LOXL2;WWTR1;ZNF703	positive regulation of epithelial to mesenchymal transition	biological_process	0.600555
DACT3;FOXA1;OVOL2;TRIM62	negative regulation of epithelial to mesenchymal transition	biological_process	0.292295
FBN1;MYOM1	protein kinase A signaling	biological_process	0.457801
AKAP1;AKAP3;AKAP7;PDE4A;PJA2	regulation of protein kinase A signaling	biological_process	0.158396
ABCA5;NFKBIA	negative regulation of macrophage derived foam cell differentiation	biological_process	0.288786
RUVBL1	positive regulation of plasminogen activation	biological_process	0.697456
CCL5;KARS	positive regulation of macrophage chemotaxis	biological_process	0.533231
NOV;SYNE2;TMEM201	fibroblast migration	biological_process	0.170407
CORO1C;RCC2	regulation of fibroblast migration	biological_process	0.601107
HYAL2;ITGB1BP1	negative regulation of fibroblast migration	biological_process	0.375688
CNKSR3;FGF14;PKP2;SCN1B;SCN3B;SCN5A;WNK3	positive regulation of sodium ion transport	biological_process	0.00559216
APP;AXIN1;CHI3L1;S1PR2;SPHK1;STOX1;TRPC6;UBE2K;WNK3	positive regulation of peptidyl-threonine phosphorylation	biological_process	0.0292822
DDIT4;SPRED1	negative regulation of peptidyl-threonine phosphorylation	biological_process	0.71383
CLIP3;SPHK1	regulation of tumor necrosis factor-mediated signaling pathway	biological_process	0.759384
LOC110261670;PTPN2	negative regulation of tumor necrosis factor-mediated signaling pathway	biological_process	0.533231
ABI3BP;AGR2;CCDC80;ITGA5;JAK2;NPNT;SMOC1	positive regulation of cell-substrate adhesion	biological_process	0.423078
FZD4;FZD7	negative regulation of cell-substrate adhesion	biological_process	0.533231
CCL3L1;CXCL10;CXCL11;GPR183;LOC100515857	T cell chemotaxis	biological_process	0.0252765
ADAM10;CCL5	positive regulation of T cell chemotaxis	biological_process	0.288786
MUL1;PINK1;STOX1	regulation of mitochondrion organization	biological_process	0.23151
C3;CLIP3	positive regulation of glucose transport	biological_process	0.288786
HDAC5;RBM38	regulation of myotube differentiation	biological_process	0.288786
HDAC4;LOC102158679;LOC106509492;NOV	negative regulation of myotube differentiation	biological_process	0.0685698
RAD51	telomere maintenance via telomere lengthening	biological_process	0.852371
KAT2B;PUM3;WARS	regulation of protein ADP-ribosylation	biological_process	0.114982
AHI1;RDH13	retina layer formation	biological_process	0.860176
BMPR2;GDF1;INHBA;INHBE	positive regulation of pathway-restricted SMAD protein phosphorylation	biological_process	0.907472
GPLD1;SCARB1	positive regulation of triglyceride biosynthetic process	biological_process	0.375688
STARD4	positive regulation of cholesterol esterification	biological_process	0.697456
TRDN	regulation of release of sequestered calcium ion into cytosol by sarcoplasmic reticulum	biological_process	0.883779
ACACB;C3;HILPDA	positive regulation of lipid storage	biological_process	0.170407
PNPLA2	negative regulation of sequestering of triglyceride	biological_process	0.697456
PNPLA2	positive regulation of triglyceride catabolic process	biological_process	0.697456
ACACB;C1QTNF1;IGFBP3;MLYCD;PDK1	regulation of glucose metabolic process	biological_process	0.158396
GPLD1;PMAIP1	positive regulation of glucose metabolic process	biological_process	0.288786
CAMSAP3;CD2BP2;CNST;FKBP15;MARF1;MPHOSPH10;PPP1R27;RIMBP2;RRP1B;SPRED1;ZCCHC9	negative regulation of phosphatase activity	biological_process	0.32621
IRAK3	negative regulation of macrophage cytokine production	biological_process	0.697456
IER3;LOC100621115;SLC25A24	regulation of cell death	biological_process	0.295663
LRP1;SAP30BP	positive regulation of cell death	biological_process	0.884043
HHEX;OVOL2	negative regulation of transcription by competitive promoter binding	biological_process	0.533231
PSME1;PSME3	positive regulation of endopeptidase activity	biological_process	0.457801
LOC100524773;TIMP1	negative regulation of endopeptidase activity	biological_process	0.79851
CCBE1;CNTN2;TIMM17A	positive regulation of protein processing	biological_process	0.360611
CHAC1;SERPINE2	negative regulation of protein processing	biological_process	0.375688
APP;CDK4;DBF4B;DTL;RCC2;STOX1	positive regulation of G2/M transition of mitotic cell cycle	biological_process	0.0396319
FHL1;PINX1;PSMA4;PSMB2;PSMB9;PSMC2;PSMC4;PSMD14;PSMD4;PSMD7	negative regulation of G2/M transition of mitotic cell cycle	biological_process	0.0191725
CCDC88A;GRID2;PTEN;SMN1	regulation of neuron projection development	biological_process	0.39953
ARSB;AVIL;HTR7;LRRC7;P3H1;PPP1R9A;PPP2R5B;PRKCI;RETREG3;RRN3;SCARB2;SCN1B;SERPINI1;STMN2;TAOK2	positive regulation of neuron projection development	biological_process	0.48387
FKBP4;LOC102158193;LRP1;RTN4RL1;RUNX1T1;SEMA3A;STMN2;STX1B	negative regulation of neuron projection development	biological_process	0.746953
ACACB;AVEN;CD274;CDC42EP1;CDC42EP3;CDC42EP4;EVI5L;JAK2;LOC100520452;MON1A;NBEA;PITPNM2;PPP1R14C;RAPGEF3;RNF128;RUFY3;SGSM1;SLC27A1;SLC2A12;SLC9A3R1;SNAP47;TBC1D1;TBC1D15;TBC1D22A;TBC1D2B	endomembrane system	cellular_component	0.0858714
APPL1;FNDC3A;SLC26A6	vesicle membrane	cellular_component	0.769969
LMAN1;SEC23A;SLA-2	ER to Golgi transport vesicle membrane	cellular_component	0.96264
S100A8	astrocyte development	biological_process	0.908506
PRDM8	oligodendrocyte development	biological_process	0.972343
NOLC1;TCOF1	neural crest formation	biological_process	0.457801
FOXC1;NOLC1;RDH10;TCOF1	neural crest cell development	biological_process	0.292295
NAB2	Schwann cell differentiation	biological_process	0.76181
GLS;PPFIA1;PPFIA2;SLC1A2	glutamate secretion	biological_process	0.292295
CHRNB2;DRD2;SYT7	regulation of dopamine secretion	biological_process	0.48606
NYAP2;PIK3C2A;PIK3R5	phosphatidylinositol 3-kinase signaling	biological_process	0.876524
PIK3IP1;SERPINE2;SLC9A3R1	negative regulation of phosphatidylinositol 3-kinase signaling	biological_process	0.23151
CCL5;CSF3;ERBB4;FGR;KDR;SEMA4D;SOX9	positive regulation of phosphatidylinositol 3-kinase signaling	biological_process	0.498974
ADAM10;ADD2;ARC;ARFGAP1;BMPR2;CACNA1C;CDK5R1;CLSTN3;CTNNA2;DCLK1;DGCR8;DLG5;EEF2K;EPB41L3;GOPC;HOMER3;LRRC7;MAP2;MAPK8IP2;NRGN;PCLO;PDPK1;PJA2;PLCB4;PPP1R9A;PRKCG;SH2D5;SORBS2;SYN3;SYNGAP1	postsynaptic density	cellular_component	0.786396
ACACB;ACSL1;BTG2;FOSL1;PRKCA;PSMB2;SCN5A;TET2	response to organic cyclic compound	biological_process	0.0447207
DSC2;GJA1;KCNA5;LOC100515171;PKP2;SCN1B;SCN5A	intercalated disc	cellular_component	0.30814
RHBG	spectrin-associated cytoskeleton	cellular_component	0.697456
HES7	regulation of somitogenesis	biological_process	0.697456
CCL3L1;LOC100515857;TRDN	release of sequestered calcium ion into cytosol by sarcoplasmic reticulum	biological_process	0.114982
COL4A2	response to activity	biological_process	0.927974
MTFP1;OPA1;PERM1;TOMM20	response to muscle activity	biological_process	0.19014
FBXO32;HDAC4	response to denervation involved in regulation of muscle adaptation	biological_process	0.288786
HDAC4;HEY2;KDM4A	cardiac muscle hypertrophy in response to stress	biological_process	0.424538
CCL5;HDAC4;NRP1;P2RY6	positive regulation of smooth muscle cell migration	biological_process	0.144116
IGFBP3;LRP1	negative regulation of smooth muscle cell migration	biological_process	0.457801
GLCE;HS3ST3B1	heparan sulfate proteoglycan biosynthetic process	biological_process	0.759384
HS3ST3B1;HS6ST2	heparan sulfate proteoglycan biosynthetic process, enzymatic modification	biological_process	0.288786
ACKR3;NECTIN2;NRP1;RGMA	coreceptor activity	molecular_function	0.552512
AK6;ANGEL2;DDX42;FBL;LSM10;NOLC1;SMN1;SNRPC;TGS1;TOE1;WRAP53;ZC3H8;ZPR1	Cajal body	cellular_component	0.124777
ADAMTS9;AKTIP;AP5B1;ARF2;ARF4;ARFGAP1;ASTN2;ATG16L1;ATG3;ATG9A;BBS9;CADPS2;CCDC22;CHMP6;CNIH4;COG8;CUBN;DNAJC13;DTX3L;EXOC6;EXOC8;GOLT1A;GOPC;GOSR1;ITGB1BP1;KDELR1;LMAN1;LRP1B;MVB12B;NASP;NBAS;NDC1;NECAP2;NUPL2;PARP11;PGAP1;PLEKHA8;PPID;PPT1;RAB35;RAB39A;RAB39B;RABGEF1;RABIF;RANGRF;RBSN;SCAMP5;SCFD2;SLC15A2;SLC15A3;SLC7A6OS;SNX21;SNX25;SNX32;SNX7;STXBP5;TIMM8A;UEVLD;VPS13B;VPS37A	protein transport	biological_process	0.945685
CHCHD4;DNAJC10;ERO1A;ERO1B;GLRX5	protein disulfide oxidoreductase activity	molecular_function	0.425786
THAP9	DNA integration	biological_process	0.964865
ATP11B;SFXN2	ion transmembrane transporter activity	molecular_function	0.375688
CNNM2;TUSC3;ZDHHC13	magnesium ion transmembrane transporter activity	molecular_function	0.647968
SLC26A6	bicarbonate transmembrane transporter activity	molecular_function	0.927974
SLC26A6	chloride transmembrane transporter activity	molecular_function	0.76181
LOC110255939;SLC26A6	sulfate transmembrane transporter activity	molecular_function	0.71383
SLC16A1;SLC16A3	lactate transmembrane transporter activity	molecular_function	0.288786
C12H17orf100	citrate transmembrane transporter activity	molecular_function	0.697456
C12H17orf100;LOC110255939	succinate transmembrane transporter activity	molecular_function	0.288786
LOC100523440;LOC100626318;LOC100626407;LOC100628233;SLC1A2;SLC38A11;SLC6A17;SLC7A1	amino acid transmembrane transporter activity	molecular_function	0.543451
SLC3A2;SLC43A2	neutral amino acid transmembrane transporter activity	molecular_function	0.533231
SLC43A2;SLC7A6	L-amino acid transmembrane transporter activity	molecular_function	0.661231
SLC1A4;SLC36A4	L-alanine transmembrane transporter activity	molecular_function	0.457801
LOC100523440;LOC100626318;LOC100626407;LOC100628233;PQLC2;SLC7A1	arginine transmembrane transporter activity	molecular_function	0.133208
SLC38A5;SLC6A9	glycine transmembrane transporter activity	molecular_function	0.457801
LOC100523440;LOC100626318;LOC100626407;LOC100628233;PQLC2	L-lysine transmembrane transporter activity	molecular_function	0.241037
SLC1A4;SLC36A4	L-proline transmembrane transporter activity	molecular_function	0.457801
SLC1A4	L-serine transmembrane transporter activity	molecular_function	0.76181
SLC25A17;SLC25A24;SLC25A25	ADP transmembrane transporter activity	molecular_function	0.114982
SLC18A1	drug transmembrane transporter activity	molecular_function	0.883779
MFSD2A;SLC27A1	fatty acid transmembrane transporter activity	molecular_function	0.375688
AQP1;AQP9	water channel activity	molecular_function	0.661231
BAX	channel activity	molecular_function	0.812478
KCNN1;KCNN4;PKD2L1	calcium-activated potassium channel activity	molecular_function	0.424538
KCNA3;KCNA5	outward rectifier potassium channel activity	molecular_function	0.375688
CHRNA7;CHRNB2	ligand-gated ion channel activity	molecular_function	0.860176
TRPV1	calcium-release channel activity	molecular_function	0.697456
TRPC6	store-operated calcium channel activity	molecular_function	0.852371
SCNN1G	ligand-gated sodium channel activity	molecular_function	0.852371
AQP9;TOMM40	porin activity	molecular_function	0.375688
MFSD2A;SLC16A1;SLC16A11;SLC16A13;SLC16A2;SLC16A3;SLC16A5;SLC16A6;SLC16A9;SLC1A4;SLC1A5;SLC24A3;SLC25A3;SLC36A4;SLC46A2;SLC5A3	symporter activity	molecular_function	0.0154171
LOC110255939;SLC7A6	antiporter activity	molecular_function	0.904085
SLC26A6;SLC4A2;SLC4A9	anion:anion antiporter activity	molecular_function	0.830316
SLCO4A1;SLCO5A1	sodium-independent organic anion transmembrane transporter activity	molecular_function	0.984037
SLC12A4	potassium:chloride symporter activity	molecular_function	0.76181
SLC9A4	sodium:proton antiporter activity	molecular_function	0.955366
SLC9A4	potassium:proton antiporter activity	molecular_function	0.908506
LOC100157391;TIMM17A;TOMM20	P-P-bond-hydrolysis-driven protein transmembrane transporter activity	molecular_function	0.170407
AMIGO1;KCNIP2;KCNIP4	potassium channel regulator activity	molecular_function	0.936777
CHRNA3;CHRNA7;CHRNB2	acetylcholine receptor activity	molecular_function	0.170407
APOF;NPC1;NPC2;OSBPL10;STARD4;STARD6	cholesterol binding	molecular_function	0.732502
ACTG1;ALG2;ARC;ARHGAP6;AVIL;BAIAP2L2;CALD1;CD2AP;CDC42EP3;CDC42EP4;CORIN;CORO1C;CTNNA2;DDX58;DST;ENAH;FGR;FYB;GBP2;IPP;KANSL2;LOC100151816;LOC100510904;MAP2;MPRIP;MTSS1;NCOA5;NDC1;NPFFR2;NPM3;PALLD;RFLNB;RND1;STK38L;TAF5;TARS;TPM2;ZNF174;ZNF74	actin cytoskeleton	cellular_component	0.110771
AAMP;ACTR1B;APC2;CCSER2;CDC42EP4;CENPV;DCDC2;DNAJA1;DST;GAPDH;KIF2C;MAP1LC3A;MAP2;MAP9;MID1IP1;PSRC1;SHMT2;TAF1A;TTLL10;ZBTB49	microtubule cytoskeleton	cellular_component	0.496697
AGBL5;AGTPBP1;ATF5;IFT81;PHF6;STMN2;STMN4;TBCC;TTLL4;TTLL6	tubulin binding	molecular_function	0.248845
TUSC3	magnesium ion transport	biological_process	0.908506
RHBG	organic cation transport	biological_process	0.908506
AQP1;RHBG	ammonium transport	biological_process	0.288786
CA12;CA5B;SLC26A6;SLC4A9	bicarbonate transport	biological_process	0.856298
SLC16A11;SLC16A13;SLC16A2;SLC16A5;SLC16A6;SLC16A9	monocarboxylic acid transport	biological_process	0.00424861
ATP8B1	bile acid and bile salt transport	biological_process	0.927974
YES1	glucose transport	biological_process	0.908506
SLC37A1;SLC37A2	glucose-6-phosphate transport	biological_process	0.288786
SLC6A17	neutral amino acid transport	biological_process	0.883779
SLC6A17;SLC6A9	glycine transport	biological_process	0.457801
SLC36A4;SLC6A17	proline transport	biological_process	0.288786
SLC25A32	folic acid transport	biological_process	0.697456
ACSL4;MFSD2A;SLC25A17	fatty acid transport	biological_process	0.170407
SCARB1;TNFAIP8L3	phospholipid transport	biological_process	0.79851
PANK3	coenzyme A biosynthetic process	biological_process	0.883779
DTYMK	nucleobase-containing small molecule interconversion	biological_process	0.883779
ATP6V0A2	ATP synthesis coupled proton transport	biological_process	0.982863
ATP6V0A2;ATP6V1A	ATP hydrolysis coupled proton transport	biological_process	0.984037
HVCN1;NOX1;SLC25A27	proton transport	biological_process	0.598281
ARHGAP6;CCL3L1;CCL5;GM2A;LOC100515857;PDPK1	phospholipase activator activity	molecular_function	9.21e-05
SNTB1	dystrophin-associated glycoprotein complex	cellular_component	0.812478
NBL1	morphogen activity	molecular_function	0.76181
NKTR;PPIG	cyclosporin A binding	molecular_function	0.533231
AARS;ACSL1;ACSL4;ACTG1;ADCY4;ADGRV1;ADPGK;AGAP3;AGFG2;AKAP1;AKNA;ALG2;AP1G2;APLP2;APOBR;ARHGAP27;ARHGAP5;ARL8A;ATP11A;ATP11B;AVEN;BBS9;BICD1;BIN1;BOK;CACNB3;CANT1;CCDC88A;CCNB1;CD300A;CD38;CD48;CD5L;CD68;CDK5R1;CEP350;CERS1;CERS6;CNNM3;CNST;CNTNAP2;CPD;CPNE6;CPSF7;CSPG5;DDHD2;DDX19B;DDX20;DDX51;DDX55;DERL2;DFNA5;DIS3;DNAJA1;DNAJB11;DNAJC10;DNAJC13;DNAJC7;DOCK2;DOCK4;DRG1;DYNLRB1;ECE1;ECI2;EEA1;EE…	membrane	cellular_component	0.00600604
ABCA5;ABHD1;ABHD3;ACKR3;ACP2;ACPT;ACSL1;ACSL4;ADAM10;ADAM11;ADAM19;ADAM22;ADAM28;ADCY4;ADCY7;ADGRF1;ADGRF5;ADGRG2;ADGRV1;AGMO;AGPAT4;AGPAT5;AIFM2;AKAP1;ALDH3A2;ALG1;ALG2;ALOX5AP;ANKH;ANO5;ANPEP;APH1B;APLP1;APLP2;APP;AQP9;ARSA;ASPH;ASTN2;ATG9A;ATP10A;ATP10B;ATP11A;ATP11B;ATP11C;ATP6V0A2;ATP8B3;ATP8B4;ATRNL1;B3GALNT1;B3GNT5;BACE2;BCAM;BDKRB2;BMPR1B;BNIP3;BNIP3L;BOK;BRI3BP;BRS3;BST2;C12H17orf80;C13H…	integral component of membrane	cellular_component	0.999999
AGPAT4;AGPAT5;GPAM;GPAT4;TAMM41	CDP-diacylglycerol biosynthetic process	biological_process	0.158396
ABI2;AP1G2;ATF7;BICD1;CUL1;CUL4A;CUL7;DHX58;EIF4G3;FAM111A;GTF2B;IFIH1;IFIT1;IL6ST;ISG15;KARS;KAT2B;KDM4A;KDR;LOC100517129;LTBR;MDFIC;NDC1;NFX1;NUP133;NUP153;NUP160;NUP188;NUP35;NUP37;PARD6A;PDZD8;PILRA;PSMA4;PSMB2;PSMB9;PSMC2;RCC1;RNF216;SLA-2;SPEN;TP73;TSPAN7;YWHAB	viral process	biological_process	0.00360513
CLPSL2;ENPP6;PLA2G7;PLB1;PLBD2;PLCB4;PLCE1;PPT1;SULT2A1	lipid catabolic process	biological_process	0.915794
NOD1;PGLYRP2;PGLYRP3;PPGRP-S	detection of bacterium	biological_process	0.0685698
ERBIN;LOC100525876;P3H1;PAK5;PRMT6;RRAGC;SLC3A2	cell growth	biological_process	0.0889689
CD2AP;SNX32;SNX7	vesicle organization	biological_process	0.895142
AMOTL1;APC2;APCDD1;AXIN1;BCL7B;CALCOCO1;CCDC88C;CTR9;DACT3;DDIT3;DKK3;DKK4;DRAXIN;FZD4;GSK3A;HHEX;KREMEN1;KREMEN2;LEF1;LEO1;LGR4;NDRG2;RNF43;RYK;SLC9A3R1;TCF7;TMEM131L;TMEM88;TNIK;WIF1;WISP1;WLS;WNT5B	Wnt signaling pathway	biological_process	0.360677
HNRNPA0;HNRNPM;POLR2D;POLR2K;TSN	RNA metabolic process	biological_process	0.559532
DIS3;EXOSC4;EXOSC6;XRN1	rRNA catabolic process	biological_process	0.144116
OTOF;PCLO;UNC13A	synaptic vesicle exocytosis	biological_process	0.48606
STX1B;STX3;UNC13A	synaptic vesicle docking	biological_process	0.114982
CADPS2;OTOF;SNAP47;UNC13A	synaptic vesicle priming	biological_process	0.144116
CYP26A1;CYP39A1;LOC100521659	sterol metabolic process	biological_process	0.170407
MSMO1;SQLE;TM7SF2	sterol biosynthetic process	biological_process	0.295663
CYBA;NOX1	superoxide-generating NADPH oxidase activity	molecular_function	0.375688
NCF4	superoxide-generating NADPH oxidase activator activity	molecular_function	0.697456
INTS10;INTS5	snRNA processing	biological_process	0.661231
UNC13A	synaptic vesicle maturation	biological_process	0.852371
ADAMTS9;AHI1;AP1B1;AP1G2;AP4S1;ARF2;ARFGAP1;ARFGAP3;CYTH1;GOLGA4;GOLT1A;KDELR1;LOC100737051;MON1A;MYO5A;NCF4;RAB39B;SAR1B;TBC1D23;TGFBRAP1	vesicle-mediated transport	biological_process	0.518284
ALMS1;AP5B1;BLOC1S3;LOC100524773;MVB12B;RAB35;RBSN;VPS37A	endosomal transport	biological_process	0.83003
AAED1;FAM213A;FAM213B;S100A8;S100A9;UBIAD1	antioxidant activity	molecular_function	0.00871595
CIAO1;CIAPIN1;FAM96B;HSPA9	iron-sulfur cluster assembly	biological_process	0.345854
TEN1;TERF2	telomere capping	biological_process	0.457801
PSMC4;SQSTM1	inclusion body	cellular_component	0.661231
DBF4B;EDEM1;EEF2;FGR;HOXD3;RANGAP1;SQSTM1;SYNE2;URB2;ZBTB14	aggresome	cellular_component	0.169023
ATG4B;EI24;MAP1LC3A;MTERF3;PINK1;SQSTM1;TOMM20;TOMM40;TOMM5;TP53INP2;ULK1;VPS37A;YOD1	macroautophagy	biological_process	0.303679
BNIP3L;KDR;PINK1;SESN2;SUPT5H	positive regulation of macroautophagy	biological_process	0.285965
ATP6V0A2;ERN1;EXOC4;RRAGC;SNX32;ULK1	regulation of macroautophagy	biological_process	0.445517
PINK1	negative regulation of macroautophagy	biological_process	0.76181
CACNG7	channel regulator activity	molecular_function	0.852371
PIGX	preassembly of GPI anchor in ER membrane	biological_process	0.852371
PGAP1;PIGS	attachment of GPI anchor to protein	biological_process	0.375688
GXYLT2	O-glycan processing	biological_process	0.76181
PFDN2;PFDN6	prefoldin complex	cellular_component	0.457801
PRMT1;PRMT3;PRMT5	protein-arginine N-methyltransferase activity	molecular_function	0.170407
EIF4G3	eukaryotic translation initiation factor 4F complex	cellular_component	0.76181
PPT1	palmitoyl-CoA hydrolase activity	molecular_function	0.852371
CCL3L1;CCNB1;CDK5R1;COQ8A;HMGXB3;LOC100515857;MAPK8;PDPK1;PINK1;PRKD3;RYK;TPK1;TRRAP;ULK1;WEE1	kinase activity	molecular_function	0.0936429
PIK3C2A	1-phosphatidylinositol-3-kinase activity	molecular_function	0.982863
COQ8A;PRKCG;TNK2	phosphorylation	biological_process	0.769969
DUSP10;LOC100525721;PDP1;PTPRB	dephosphorylation	biological_process	0.782771
APP;RND1	neuron remodeling	biological_process	0.71383
AQP1;AQP9;C12H17orf100;CLDN1;CLDN7;CNNM2;CTNNA2;DISP1;ERBB4;ERBIN;LOC102158679;LOC106509492;LRP1;NOD1;OTOF;P2RY6;PIANP;RHBG;SCARB1;SLC23A2;SLC26A6;SLC29A1;SLC40A1;SLC7A6;SLC8A2;SLC9A4	basolateral plasma membrane	cellular_component	0.774325
ADGRG2;AMOTL1;AQP1;ATP8B1;BMPR2;BST2;CACNB3;CD44;CFAP126;CLDN1;CNKSR3;CUBN;DPP4;DRAM2;DUOX1;EMP2;FZD3;GJA1;HYAL2;LHFPL5;LOC100524773;LOC110262100;LRP2;MREG;MUC1;NOD1;NPC1L1;OTOG;P2RY6;PARD6B;PLB1;PLEC;PLET1;PODXL;SCARB1;SCNN1G;SI;SLC23A2;SLC26A6;SLC29A1;SLC2A5;SLC3A2;SLC9A3R1;SLC9A4;SORBS2;STX3;TNIK;TRPV5	apical plasma membrane	cellular_component	0.36344
CLDN7	apicolateral plasma membrane	cellular_component	0.9433
AXIN1;CLDN1;CLDN12;CLDN7;CORO1C;FZD3;SCN5A	lateral plasma membrane	cellular_component	0.698961
CLDN1;CLDN16	calcium-independent cell-cell adhesion via plasma membrane cell-adhesion molecules	biological_process	0.831882
APC2	catenin complex	cellular_component	0.76181
APP;IGSF9;MAP2;NRP1;SYNGAP1;TRAPPC4	dendrite development	biological_process	0.361546
ANP32A;CLIC4;HNRNPM;LMNB1;LOC100626048;LOC100737585;LRIF1;NUFIP1;PAXIP1;PHF5A;PPIG;PSPC1;RNASEL;RUNX1T1;RUVBL1;SRRM1;STAG2;TEP1;ZNF703	nuclear matrix	cellular_component	0.250696
KAT2B	acetyltransferase activity	molecular_function	0.697456
HHAT;ZDHHC13;ZDHHC14;ZDHHC5	palmitoyltransferase activity	molecular_function	0.452362
SND1;TARBP2	RISC complex	cellular_component	0.533231
KMT2B;SOX6	gene silencing	biological_process	0.288786
BMF;CGNL1;LOC102160349;MYO15B;MYO5A	myosin complex	cellular_component	0.906849
SHROOM1	myosin II complex	cellular_component	0.697456
MYO5A	unconventional myosin complex	cellular_component	0.76181
PRUNE2	pyrophosphatase activity	molecular_function	0.697456
ATP6V0A2;TMEM199	vacuolar proton-transporting V-type ATPase complex	cellular_component	0.71383
ABI2;ARC;ARF4;ARPC5L;ASAP3;BRAT1;CCDC88A;ELMO3;EMP2;ERBB4;FGR;FMNL3;FOXC1;FRK;JAK2;LAMB1;LURAP1;NOX1;PAK5;PALLD;PDPK1;PIK3C2A;PODXL;PTEN;SDC2;TNK1;TNK2;TNS3;TSPAN1;VAV2;YES1	cell migration	biological_process	0.432308
ADAM10;APH1B;CPD;CPM;ECE1;PCSK4;PCSK6;PSEN2;RHBDL1;RHBDL3;SRGN;TYSND1	protein processing	biological_process	0.0636208
BACE2;CORIN;ECE1;ECE2;PCSK1N;PCSK6	peptide hormone processing	biological_process	0.0157529
CYBRD1;ERO1B;FAXDC2;FDFT1;FOXRED2;GP91-PHOX;LOC100152209;LOC102163801;MAOA;MMACHC;NDUFAF5;RFESD;SCD;SESN3;STEAP1;SUMF1;TECR	oxidoreductase activity	molecular_function	0.63361
ACKR2;CCR7	C-C chemokine receptor activity	molecular_function	0.457801
ACKR3;LOC100515345	C-X-C chemokine receptor activity	molecular_function	0.457801
PINK1	peptidase activator activity	molecular_function	0.76181
ACTL6A;ARID1A	SWI/SNF complex	cellular_component	0.759384
COL4A2;FOXC1;GTF2I;HHEX;PLK2;SARS;SPRED1;STAT1;TCF4	negative regulation of angiogenesis	biological_process	0.581352
MEF2C;PLEC	sarcoplasm	cellular_component	0.375688
CACNA2D1;HAX1;P3H2;SYNE2;TRDN	sarcoplasmic reticulum	cellular_component	0.425786
PEX12;PEX16	protein import into peroxisome matrix	biological_process	0.375688
PEX11A;PEX11B;PEX11G	peroxisome fission	biological_process	0.170407
ATG3;BACH1;CBLC;CCDC22;CCNF;CTR9;CUL1;CUL4A;CUL4B;CUL7;DCAF4;FBXO10;FBXO32;FEM1C;FZR1;IPP;KATNA1;KCTD11;KLHL18;KLHL21;KLHL24;KLHL26;KLHL28;KLHL40;KLHL5;LEO1;LOC102160336;LOC110261486;LOC110261670;LRR1;MED8;MKRN3;MUL1;PDZRN3;PINK1;PJA2;RFWD3;RLIM;RNF128;RNF14;RNF152;RNF220;RNF43;SOCS5;SPSB2;TRIM7;TRIML2;TULP4;UBE2D2;UBE2G2;UBE2H;UHRF2;WWTR1;ZNF598;ZNRF3	protein ubiquitination	biological_process	0.778477
ARID1A;ASF1A;ASF1B;ATRX;BABAM2;BANP;CBX2;CHD2;CHD9;DAPK3;FOXA1;H2AFY;HMG20B;HMGN5;LOC100737051;LOXL2;RCCD1;RRP8;SFMBT1;TET1;USP27X;UTP3	covalent chromatin modification	biological_process	0.529589
NTMT1;PRMT1	histone methylation	biological_process	0.601107
RPS6KA4	histone phosphorylation	biological_process	0.812478
CPA4;EPC2;KAT5;MRGBP;RUVBL1;TAF5;TRRAP	histone acetylation	biological_process	0.00990896
BRMS1L;HDAC4;HDAC9;LOC100624648	histone deacetylation	biological_process	0.642008
EYA1;LOC100513542	histone dephosphorylation	biological_process	0.375688
ENY2;SUPT3H;TRRAP	histone deubiquitination	biological_process	0.424538
ABRAXAS2;ACTL6A;ACTR5;COPS5;DMWD;IFIH1;INO80E;JOSD1;KAT2B;MBD5;NOD1;OTUD3;PSMA4;PSMB2;PSMB9;PSMC2;PSMC4;PSMD14;PSMD4;PSMD7;SMAD1;TADA3;TNIP1;TOMM20;TRRAP;UCHL3;UFD1;USP10;USP12;USP18;USP2;USP25;USP27X;USP36;USP39;USP53;YOD1	protein deubiquitination	biological_process	0.0196247
HDAC1	Sin3 complex	cellular_component	0.908506
GATAD2A;HDAC1	NuRD complex	cellular_component	0.601107
LOC574051	nucleosome positioning	biological_process	0.76181
CTDP1	DNA-directed RNA polymerase II, holoenzyme	cellular_component	0.812478
MED13;MED13L;MED17;MED18;MED20;MED30;MED31;MED4;MED8;MED9;PPARGC1B	mediator complex	cellular_component	0.0487635
CTR9;LEO1	Cdc73/Paf1 complex	cellular_component	0.533231
CEP104;GLRA3;GLRB	glycine binding	molecular_function	0.48606
AARS;GFPT1;KARS;SHMT2	amino acid binding	molecular_function	0.292295
ABI2;LOC100620825;LOC110256054;RHOU	Rac protein signal transduction	biological_process	0.452362
ATMIN;CORIN;CREBRF;DRG1;DSN1;ESRP1;EYA1;GEMIN2;GEMIN4;GEMIN5;GEMIN7;GNL3;GTF2B;GTF3C6;HMBOX1;HOXA4;HOXD3;INO80;INTS7;ITGB1BP1;KIF18B;KLHDC2;LOC100510904;LOC100517129;LOC100626048;LOC100737585;LSM10;LSM11;NCAM2;NMNAT1;NSMCE4A;NUFIP2;PCNA;PPP1R10;RAPH1;RIF1;SAFB2;SF1;SNAPC2;SNAPC5;SNRPD3;SUGP2;TARBP2;TCF7;TELO2;TERF2;TOE1;TRIP4;UBE2I;WWTR1;XRRA1;YARS;ZBTB20;ZC3H8;ZWINT	nuclear body	cellular_component	0.00920473
ARNTL;ATRX;DAPK3;EIF4ENIF1;HSF1;LOC100517129;MKNK2;N4BP1;PATL1;PTEN;RAD51;RFWD3;RPAIN;SMC5;SP140;SQSTM1;TOP3A;TP53;TP53INP2;TRIM16;UBE2I	PML body	cellular_component	0.025138
AFF2;ALYREF;BCAS2;BNIP3L;BRD1;C17H8orf4;CASC3;CD2BP2;CDYL;CHTOP;CIR1;CTR9;DDX42;DUSP10;EIF4A3;EIF4ENIF1;ERBIN;FTO;GATAD2A;GLYR1;HIF1A;KMT2E;LUC7L3;MAGOH;MEF2C;MEOX2;NFKBIZ;PATL1;PHF5A;PLCB1;PLRG1;PNISR;PNN;POLR2D;PPIG;PRPF19;PSPC1;REXO4;RUFY1;S100PBP;SAP18;SDCBP2;SETD1A;SETD1B;SF3A3;SF3B1;SMC5;SMU1;SPRTN;SREK1;SRRM1;SRSF11;SRSF6;SURF2;TEPSIN;TFIP11;THOC2;THOC3;TIMM50;TOE1;UHMK1;USP36;WBP4;YLPM1;Z…	nuclear speck	cellular_component	0.240322
AOX1	oxidoreductase activity, acting on CH-OH group of donors	molecular_function	0.76181
DNAJC10;ERO1A;ERO1B	oxidoreductase activity, acting on a sulfur group of donors, disulfide as acceptor	molecular_function	0.170407
LOC100620265;PTGIS	oxidoreductase activity, acting on paired donors, with incorporation or reduction of molecular oxygen	molecular_function	0.904085
HIF1AN;RIOX1;TYW5	oxidoreductase activity, acting on paired donors, with incorporation or reduction of molecular oxygen, 2-oxoglutarate as one donor, and incorporation of one atom each of oxygen into both donors	molecular_function	0.544189
CYP26A1;LOC100521659;MICAL1	oxidoreductase activity, acting on paired donors, with incorporation or reduction of molecular oxygen, NAD(P)H as one donor, and incorporation of one atom of oxygen	molecular_function	0.170407
CD38;DPH2;ILF2;ILVBL;IRF2BP1;KCTD11;MKRN3;NDUFAF6;RNF128;THAP9;TRIM7;TRIML2;TSR3;UHMK1	transferase activity	molecular_function	0.692078
LIPT1;PDHX;PIGW	transferase activity, transferring acyl groups	molecular_function	0.544189
GLT8D1;GTDC1	transferase activity, transferring glycosyl groups	molecular_function	0.71383
FAM46A;FAM46B;MOCS3;PAPSS1;YRDC	nucleotidyltransferase activity	molecular_function	0.12225
ACAP1;BPGM;DCP1B;ENPP5;FIGNL1;HINT3;MBLAC1;PLBD2;RBBP9;RIOK1;TEX30;TMPPE;TP53RK	hydrolase activity	molecular_function	0.861604
PGAP1	hydrolase activity, acting on ester bonds	molecular_function	0.812478
DUSP10;LOC100525721;PTPN22;PXYLP1;TIGAR	phosphatase activity	molecular_function	0.709448
CD38	hydrolase activity, acting on glycosyl bonds	molecular_function	0.76181
FOLH1B;NAALAD2;SCRN3	dipeptidase activity	molecular_function	0.424538
BTD;DPYSL2	hydrolase activity, acting on carbon-nitrogen (but not peptide) bonds	molecular_function	0.457801
CHAC1;GGCT;PHYKPL;PM20D1;TSEN2	lyase activity	molecular_function	0.12225
HMGCS1	isomerase activity	molecular_function	0.812478
ACSF2;ATG3;LIPT2;NFX1;UFL1	ligase activity	molecular_function	0.600555
ABCF2;CARNS1;DDX4;DNAH12;DYNC2H1;ERCC3;INO80;KIF18B;KIF24;KIF2C;KIFC1;MDN1;PSMC2;PSMC4;RHOBTB3;RUVBL1;SWSAP1;TOR1A	ATPase activity	molecular_function	0.675772
RBP2;RBP4;RBP5;STRA6	retinal binding	molecular_function	0.103204
ARID1A;NCOA1;TADA3;TRIP4	ligand-dependent nuclear receptor binding	molecular_function	0.452362
EYA1;IFIH1;NDC1;NUP133;NUP153;NUP160;NUP188;NUP35;NUP37;RANGAP1;SAE1;UBE2I	protein sumoylation	biological_process	0.235162
SENP8	protein desumoylation	biological_process	0.812478
GLRA3;GLRB	extracellularly glycine-gated chloride channel activity	molecular_function	0.288786
ENY2;HHEX;LOC102164431;LOC110257686;NUP93;PCID2	poly(A)+ mRNA export from nucleus	biological_process	0.0571884
LYZ	cell wall macromolecule catabolic process	biological_process	0.927974
ZNF703	regulation of transforming growth factor beta receptor signaling pathway	biological_process	0.9433
LOC110262100;PLCE1	Ras GTPase binding	molecular_function	0.71383
DUSP10	MAP kinase tyrosine/serine/threonine phosphatase activity	molecular_function	0.927974
CALD1;MYBPC3	myosin binding	molecular_function	0.920849
ESR1;GTF2A2;GTF2B;HHEX;PSMC2;PSMC4;TAF12	TBP-class protein binding	molecular_function	0.0507468
EDNRB;INHBA;NPR2;SLC40A1	peptide hormone binding	molecular_function	0.39953
ARHGEF2;DAPK3;DIAPH2;FMNL2;FMNL3;PARD6A;SLMAP;STRIP1	Rho GTPase binding	molecular_function	0.170369
CDC42EP1;CDC42EP3;CDC42EP4;ROCK1	GTP-Rho binding	molecular_function	0.552512
ARID4A;CTBP2;GPS2;HDAC4;HEY2;LIN37;LOC100624648;LOC100626048;LOC100737585;MIER1;RCOR2;RLIM;RUNX1T1;SPEN;TFAP4;YWHAB	transcriptional repressor complex	cellular_component	0.0121586
NDC1;NUP133;NUP153;NUP188;NUP85;NUP93	structural constituent of nuclear pore	molecular_function	0.278645
LSM7	U6 snRNA binding	molecular_function	0.852371
STXBP5;UNC13A	syntaxin-1 binding	molecular_function	0.884043
FXYD3;FXYD6;GPLD1;PKP2;SCN3B;YWHAH	sodium channel regulator activity	molecular_function	0.319704
CHRNA7;SLC9A3R1	chloride channel regulator activity	molecular_function	0.288786
APOBEC1;DND1;EXOSC4;EXOSC8;EXOSC9;HNRNPA0;ZFP36;ZFP36L2	AU-rich element binding	molecular_function	0.0102381
AIMP2;EEF1E1;IARS;KARS;MARS;QARS;YARS	aminoacyl-tRNA synthetase multienzyme complex	cellular_component	0.00285181
ENTPD3	nucleoside-triphosphatase activity	molecular_function	0.76181
DENND1C;DENND2D;DENND6B;RGP1;RIN1;TRAPPC4	Rab guanyl-nucleotide exchange factor activity	molecular_function	0.732502
COG8;TMEM115	Golgi transport complex	cellular_component	0.759384
ABI2;ADAM10;ADAM19;ARHGAP27;ARHGAP6;CBLB;CBLC;CD2AP;DOCK4;ELMO3;ENAH;LOC100524773;LRP2;MICAL1;OSTF1;PTPN12;PTPN22;PTTG1;QKI;RUFY1;RUFY2;SH2D2A;SYNGAP1	SH3 domain binding	molecular_function	0.294964
NPC2;STARD4	cholesterol transporter activity	molecular_function	0.601107
SCN5A	fibroblast growth factor binding	molecular_function	0.927974
BICD1;BICDL1;DMXL2;EVI5L;GOLGA5;HPS6;MICAL1;MICALL1;MYO5A;NPC1L1;RAB11FIP2;RAB8A;RBSN;RGP1;RHOBTB3;SGSM1;STXBP5;TBC1D1;TBC1D15;TBC1D22A;TBC1D2B;ULK1;YIPF2	Rab GTPase binding	molecular_function	0.474495
ADAL;AOX1;VKORC1	drug metabolic process	biological_process	0.424538
GNL3;WWTR1	stem cell division	biological_process	0.375688
APCDD1;FZD3;FZD4;FZD7;RYK;WIF1;WLS	Wnt-protein binding	molecular_function	0.30814
ANG;BTG2;CALR;DAPK3;EIF4A3;EIF4ENIF1;FXR1;ILF3;PRKCA;XRN1	negative regulation of translation	biological_process	0.3701
SMAD1	DEAD/H-box RNA helicase binding	molecular_function	0.76181
NRP1;PLXNA3;PLXNA4;PLXND1	semaphorin receptor activity	molecular_function	0.144116
PCLO;RAB8A;STXBP5	regulation of exocytosis	biological_process	0.924981
SYT7	regulation of calcium ion-dependent exocytosis	biological_process	0.993422
EXOC4;EXOC8	Ral GTPase binding	molecular_function	0.71383
DPH2;EEF2	peptidyl-diphthamide biosynthetic process from peptidyl-histidine	biological_process	0.533231
P3H3;PLOD1	peptidyl-lysine hydroxylation	biological_process	0.375688
NAA25	N-terminal peptidyl-methionine acetylation	biological_process	0.76181
SETD3	peptidyl-lysine trimethylation	biological_process	0.812478
KMT2B;KMT2E;SETD1A;SETD1B	histone-lysine N-methyltransferase activity	molecular_function	0.810097
SETD3	peptidyl-lysine monomethylation	biological_process	0.852371
SETD3	peptidyl-lysine dimethylation	biological_process	0.697456
CFAP20;TTLL4;TTLL6	protein polyglutamylation	biological_process	0.295663
CAMK2D;CAMKK2;CLK1;DAPK2;DAPK3;DCLK1;LOC110257248;MAPK8;MASTL;MKNK2;PDPK1;PINK1;PLK2;PNCK;PRKCA;PRKCD;PRKCG;RICTOR;SMG1;STK38L;UHMK1;ULK1	peptidyl-serine phosphorylation	biological_process	0.608744
CAMK2D;CAMKK2;CDK5R1;CLK1;DAPK2;DAPK3;DCLK1;GSK3A;MAPK8;PDPK1;PNCK;PRKCA;ULK1	peptidyl-threonine phosphorylation	biological_process	0.205521
ABI2;ERBB4;FGR;KDR;KIT	peptidyl-tyrosine phosphorylation	biological_process	0.675644
COL3A1;TGM2	peptide cross-linking	biological_process	0.904085
CLIP3;GOLGA7	peptidyl-L-cysteine S-palmitoylation	biological_process	0.375688
DERL3;LMAN1;TUSC3;UBE2G2;UGGT2	protein N-linked glycosylation via asparagine	biological_process	0.425786
HHAT;ZDHHC14;ZDHHC5	protein palmitoylation	biological_process	0.855024
HACD3	3-hydroxyacyl-CoA dehydratase activity	molecular_function	0.76181
RAB35;RAB8A;RAP1B;RAP2B;RRAGC	GDP binding	molecular_function	0.997184
CACYBP;CCNF;CUL1;FBXO31;FBXO32;FBXO39;FBXO6;KBTBD4;LOC100518491	SCF ubiquitin ligase complex	cellular_component	0.581352
LOC106510322	viral nucleocapsid	cellular_component	0.991643
MVB12B;VPS37A	viral life cycle	biological_process	0.79851
CTBP2;HTATSF1	viral genome replication	biological_process	0.375688
NDC1;NUP133;NUP153;NUP160;NUP188;NUP35;NUP37;RPL18A;RPS5	viral transcription	biological_process	0.719117
UCK2	nucleoside kinase activity	molecular_function	0.76181
ZEB2	phosphatase regulator activity	molecular_function	0.812478
ENSA	phosphatase inhibitor activity	molecular_function	0.697456
HDAC1	deacetylase activity	molecular_function	0.812478
NES;PKP2	intermediate filament binding	molecular_function	0.457801
ACSL1;CHD9;GLIPR1;GOLM1;GRHL1;H2AFY;HMGCS1;OPA3;PSAP;TGS1;TNFAIP8L3;TNFRSF21	regulation of lipid metabolic process	biological_process	0.187185
DCN;DUOX1;F3;IFNE;IL13RA1;IL1B;IL6ST;IRAK3;JAK2;KIT;LCN2;LOC100736818;LRRTM3;PODNL1;PTPRN;RTN4RL1;SOCS5;TXLNA	cytokine-mediated signaling pathway	biological_process	0.867836
CACNG7;CNTNAP2	transmission of nerve impulse	biological_process	0.79851
SCN1B	neuronal action potential propagation	biological_process	0.812478
KCND2;LOC100515171;SCN3A;SCN5A	neuronal action potential	biological_process	0.752402
ADRA2A;EDN1;KCNA5;PER2	regulation of vasoconstriction	biological_process	0.19014
CHRNB2;HOXB8;KCND2	sensory perception of pain	biological_process	0.936777
TMEM145	response to pheromone	biological_process	0.9433
KIF2C	centromeric DNA binding	molecular_function	0.697456
LOC100525835;PNPLA8	arachidonic acid metabolic process	biological_process	0.71383
ALOX5AP	leukotriene biosynthetic process	biological_process	0.697456
PTGS2	cyclooxygenase pathway	biological_process	0.697456
LOC106510546	epoxygenase P450 pathway	biological_process	0.908506
MLYCD	fatty acid oxidation	biological_process	0.76181
AGMO;GPAT4	triglyceride biosynthetic process	biological_process	0.904085
DDHD2;PNPLA2	triglyceride catabolic process	biological_process	0.79851
SLC26A6	oxalate transmembrane transporter activity	molecular_function	0.883779
GPD2	glycerol catabolic process	biological_process	0.697456
ZDHHC13;ZDHHC14;ZDHHC5	protein-cysteine S-palmitoyltransferase activity	molecular_function	0.876524
CAMKK2;CCL3L1;EDNRB;KSR2;LOC100515857;PDPK1;PLCE1;PPP1R9A;SPHK1;TPCN2	calcium-mediated signaling	biological_process	0.277982
AQP1;RHOT1;RHOT2	cellular homeostasis	biological_process	0.170407
LCN2;PGLYRP3	antimicrobial humoral response	biological_process	0.71383
LOC110261670;LTF;SLPI	antibacterial humoral response	biological_process	0.693108
LDHC;UEVLD	carboxylic acid metabolic process	biological_process	0.601107
PSMA4;PSMA5	proteasome core complex, alpha-subunit complex	cellular_component	0.533231
PSMB2;PSMB3;PSMB5;PSMB8;PSMB9	proteasome core complex, beta-subunit complex	cellular_component	0.0635738
COPS5;SENP8	NEDD8-specific protease activity	molecular_function	0.375688
UBE2F	NEDD8 transferase activity	molecular_function	0.697456
HDAC7;MUL1;UBE2I	SUMO transferase activity	molecular_function	0.295663
CYP26A1	oxygen binding	molecular_function	0.986511
ARID1A;CTR9;EIF4ENIF1;FZD7;GNL3;LEO1;LSM1;MED17;MED30;NIPBL;RIF1;TET1	stem cell population maintenance	biological_process	0.187185
C9;LYZ	cytolysis	biological_process	0.884043
BMPR2;FGFBP1;IL6ST;KDR;LOC102167255;LOC397451;NRP1	growth factor binding	molecular_function	0.0363507
RBP2;RBP4;RBP5;STRA6	retinol binding	molecular_function	0.144116
DDX28;FASTKD2;MRPL11;MTERF3;MTERF4;PPAN;PTCD3;RNASEL;RPF2;RPS5	rRNA binding	molecular_function	0.248845
PACSIN3	calcium channel inhibitor activity	molecular_function	0.76181
FCGR3A;LOC110260307	IgG binding	molecular_function	0.288786
WNK3	chloride channel inhibitor activity	molecular_function	0.697456
ENSA;KCNA5;RASA1	potassium channel inhibitor activity	molecular_function	0.114982
PSMB8;RAB35	antigen processing and presentation	biological_process	0.71383
AP1B1;CTSF;DCTN5;DCTN6;KIF2C;SLA-DMB	antigen processing and presentation of exogenous peptide antigen via MHC class II	biological_process	0.929353
ANKRD54	protein kinase regulator activity	molecular_function	0.76181
ENSA;NSFL1C;PPME1;PPP1R15B;PPP1R3B;PPP2R3A;PPP2R5B;PPP4R4	protein phosphatase regulator activity	molecular_function	0.199652
ARHGEF10;DCDC2;KIF18B;MAPK8IP2	kinesin binding	molecular_function	0.941768
HIF1A;OPA1	axonal transport of mitochondrion	biological_process	0.375688
DNAJA3;EEA1;PRSS22	extrinsic component of plasma membrane	cellular_component	0.769969
ATG2A;DEFB1;GFRA1;LOC100525835;MICALL1;MITD1;SEC23A;SNX32;SNX7	extrinsic component of membrane	cellular_component	0.742718
ADORA2A;APP;ATF7;ATG3;AXIN1;CNTNAP2;COPS5;CSF3;DTX3L;ERN1;H2AFY;HACD3;LAMB1;LAMP1;LAMP2;LOC100514323;MAPK8;MARCH6;NOP14;NPC2;PCCA;PHF6;PKP3;PLCB1;PLCE1;PPP1R3D;PRIMA1;PRKCA;PRMT1;RCOR2;RPS19BP1;SCARB2;SCN5A;SNRPD3;SQSTM1;SUPT5H;TARBP2;TEP1;TERF2;TOP2B;UBE2I;UBE4B;YES1;YWHAB;YWHAH;ZNF346	enzyme binding	molecular_function	0.0644206
ABI2;ATF5;LOC100517129;LOC100621421;MYOM1;OPA1;PER3;PFKL;PTPN22;WDCP	kinase binding	molecular_function	0.863443
ADAM10;ADD2;ADRA2A;AKAP7;AP1B1;AXIN1;BICD1;CACNB3;CAMK2N2;CAV2;CBLB;CCNB1;CDK5R1;CIR1;CNPPD1;CTBP2;DBF4B;DCX;DNAJA3;DNM1;DPYSL2;EEF2;ELP2;ESR1;FAM212A;FAM212B;FAM83A;FAM83B;FAM83H;FGR;GPRC5B;H2AFY;HDAC4;HDAC7;HNRNPA0;HSF1;ITGB1BP1;JAK2;KAT2B;KCNA5;LAX1;LOC110257248;MAP2K3;MAPK8IP2;MICAL1;MLKL;NBEA;NRP1;PARN;PDCD10;PDPK1;PPME1;PPP1R9A;PRKAR2B;PTPN2;RAB11FIP2;RCC2;RICTOR;SCN5A;SKI;SMAD1;SPRED1;SQST…	protein kinase binding	molecular_function	0.00581315
CNST;PPP1R27;SLC9A3R1;SPRED1	phosphatase binding	molecular_function	0.892555
ANAPC4;ANAPC5;KCNN4;PPME1;PPP1R3F	protein phosphatase binding	molecular_function	0.971392
AP4M1;APOBEC1;AXIN1;CACYBP;DDX20;FOXA1;GUSB;HMGB2;HNRNPM;HOMER3;ICA1;IKZF5;LAMP1;LAMP2;LOC100514323;LOC100517129;LOC100624648;MITD1;NF2;PLXND1;PPP1R9A;PRKAR2B;RAP2B;RAPGEF3;RCC2;SCN5A;SFN;SORBS2;SPN;SRSF7;ST13;STX1B;TADA3;TRA2B;VPS11;WARS;YWHAB;YWHAH;ZNF521	protein domain specific binding	molecular_function	0.215029
CPLX1;PTPN2;SNAP47;STXBP5;SYT16;SYT7;TXLNA;TXLNG;VAMP1;VPS11;VPS18	syntaxin binding	molecular_function	0.795458
LOC100738720	structural constituent of myelin sheath	molecular_function	0.908506
CIDEA;GM2A;HEXA	lipid storage	biological_process	0.647968
DEFB1;PCLO;RAPGEF3;SOX9	cAMP-mediated signaling	biological_process	0.552512
HEXA	sexual reproduction	biological_process	0.76181
FZD4;KIT;NRP1	cytokine binding	molecular_function	0.733726
ACKR2	C-C chemokine binding	molecular_function	0.697456
DTL;ISG15;PCNA;PRIMPOL;REV1;SPRTN;UBA7	translesion synthesis	biological_process	0.0162233
UNC13A	diacylglycerol binding	molecular_function	0.812478
LOC106510322	host cell plasma membrane	cellular_component	0.994823
BACH1;CYBA;CYP11A1;CYP1A1;CYP26A1;CYP39A1;CYP4F55;CYP51;DGCR8;DUOX1;EIF2AK1;GUCY1A3;GUCY1B3;JAK2;LOC100512793;LOC100520452;LOC100521659;LOC100620265;LOC100739101;LOC106510546;NOS2;PTGIS;PTGS2;THAP4	heme binding	molecular_function	0.559171
ACTL6A;SOX12;ZPR1	spinal cord development	biological_process	0.693108
DRAXIN;HOXB8;PROX1	dorsal spinal cord development	biological_process	0.170407
LRP8	ventral spinal cord development	biological_process	0.76181
HOXD10	spinal cord motor neuron cell fate specification	biological_process	0.697456
LMO4	spinal cord motor neuron differentiation	biological_process	0.908506
LMO4;MDGA1	spinal cord association neuron differentiation	biological_process	0.71383
NRGN;SLC1A2	telencephalon development	biological_process	0.79851
BTG2;EMX2;LEF1	dentate gyrus development	biological_process	0.360611
C16H5orf42;CDK5R1;FAIM2;FOXC1	cerebellum development	biological_process	0.782771
POU4F1	trigeminal nerve development	biological_process	0.76181
NRP1;PLXNA3;PLXNA4;SEMA3A	facial nerve structural organization	biological_process	0.0211367
AQP1	lateral ventricle development	biological_process	0.812478
NRP1;SEMA3A	nerve development	biological_process	0.375688
AARS;FAIM2;LOC100524308;SEZ6L2	cerebellar Purkinje cell layer development	biological_process	0.103204
AGTPBP1;FAIM2	cerebellar Purkinje cell differentiation	biological_process	0.533231
CNTNAP2;MKKS;SLITRK5	striatum development	biological_process	0.424538
GNB4;PADI2;YWHAH	substantia nigra development	biological_process	0.544189
CDK5R1;DCX;DLX1;LEF1;LOC100524308;LRP8;MFSD2A;MKKS;NF2;PLXNA3;ZEB2	hippocampus development	biological_process	0.355666
AGTPBP1;EFNA2;SEMA3A	olfactory bulb development	biological_process	0.48606
NRP1;PLXNA3;PLXNA4;SEMA3A	branchiomotor neuron axon guidance	biological_process	0.0410821
CNTNAP2;LOC100524308;PTCHD1	thalamus development	biological_process	0.295663
EFHC1	cerebral cortex cell migration	biological_process	0.852371
EMX2;NR2F1;TRA2B	cerebral cortex regionalization	biological_process	0.170407
CDK5R1;DCX;LRP8	layer formation in cerebral cortex	biological_process	0.295663
EMX2;ZEB2	cell proliferation in forebrain	biological_process	0.533231
BAX;LEF1;LOC100524308	hypothalamus development	biological_process	0.23151
DCX;LOC100524308;PLXNA3	pyramidal neuron development	biological_process	0.0680595
HES1;LEF1	forebrain radial glial cell differentiation	biological_process	0.375688
DLX1;LEF1	forebrain neuron differentiation	biological_process	0.288786
ATF5;ERBB4	olfactory bulb interneuron differentiation	biological_process	0.375688
FOXA1	dorsal/ventral neural tube patterning	biological_process	0.852371
FAM212A;LOC100737051;NUP133;PROX1;TCF7	neural tube development	biological_process	0.559532
ATF5;PSMG1	cerebellar granule cell precursor proliferation	biological_process	0.288786
CTNNA2	radial glia guided migration of Purkinje cell	biological_process	0.76181
CHRNB2;DCLK1;DCX	central nervous system projection neuron axonogenesis	biological_process	0.295663
POU4F1	central nervous system neuron differentiation	biological_process	0.697456
BTG2;MAP2	central nervous system neuron development	biological_process	0.457801
PLXNA4	anterior commissure morphogenesis	biological_process	0.697456
PITX1	pituitary gland development	biological_process	0.955366
BAX;CNTNAP2;COL3A1;FAT4;LRP1;MKKS;PLCB1;WDR62	cerebral cortex development	biological_process	0.608451
CHAC1;FAT4;NOM1;NUP133;RYK;WDR62;ZNHIT2	neurogenesis	biological_process	0.6384
CNTN2	central nervous system myelination	biological_process	0.852371
ADAM22;ARHGEF10	myelination in peripheral nervous system	biological_process	0.759384
DOCK7;HHEX	interkinetic nuclear migration	biological_process	0.375688
RTN4RL1;RYK	corpus callosum development	biological_process	0.457801
FNTA	regulation of rhodopsin mediated signaling pathway	biological_process	0.697456
LEF1	regulation of cell-cell adhesion	biological_process	0.852371
GTPBP4;LEF1;NF2;PODXL	negative regulation of cell-cell adhesion	biological_process	0.144116
KIF26B;LEF1	positive regulation of cell-cell adhesion	biological_process	0.601107
NPR2;PCSK4	reproductive process	biological_process	0.375688
CHCHD4;ERO1B	protein maturation by protein folding	biological_process	0.288786
ARC;FMNL2;LARP4;PDZD8;STRIP1;ZMYM5	regulation of cell morphogenesis	biological_process	0.319704
BMP1;EXOC8;LAMA3;MMP13;MMP20;TLL2	extracellular matrix disassembly	biological_process	0.319704
PSMC2;PSMC4;PSMD14;PSMD4;PSMD5	proteasome accessory complex	cellular_component	0.285965
RPL13;RPL15;RPL18;RPL18A;RPL26L1;RPL7A;RPL7L1;SURF6	cytosolic large ribosomal subunit	cellular_component	0.981283
EIF2A;MRPS18C;RPS5	cytosolic small ribosomal subunit	cellular_component	0.994189
KCNK7	potassium ion leak channel activity	molecular_function	0.978229
CHRNA3;CHRNA7;CHRNB2	acetylcholine-gated cation-selective channel activity	molecular_function	0.598281
CHRNA3;LOC102163598	serotonin-gated cation-selective channel activity	molecular_function	0.375688
AQP1;GJA1;SLC25A27;SLC25A35;SLC25A53;SLC2A9;SLC35F1	transmembrane transporter activity	molecular_function	0.6384
C1H15orf48	electron transport chain	biological_process	0.812478
NDUFA5;PINK1	respiratory electron transport chain	biological_process	0.79851
MAP2K3;PAK5;SLK	signal transduction by protein phosphorylation	biological_process	0.876524
SOX17	signal transduction involved in regulation of gene expression	biological_process	0.955366
SLA-DMB	MHC class II protein complex binding	molecular_function	0.883779
CCL3L1;LOC100515857;TOB2	signaling	biological_process	0.114982
LOC100524773;LRP2	metal ion transport	biological_process	0.375688
TRAPPC4	TRAPP complex	cellular_component	0.908506
KIF26B;MAP2;RAB11FIP2;RICTOR;SDCCAG8;WEE1	establishment of cell polarity	biological_process	0.278645
DLG5;DST;NCKAP1L	maintenance of cell polarity	biological_process	0.0680595
CNOT6L	CCR4-NOT complex	cellular_component	0.964865
ACTG1;CALD1;LOC102160349;MYBPC3	myofibril	cellular_component	0.834542
LMAN1;MYBPC3;SQSTM1	sarcomere	cellular_component	0.895142
ACTN2;BIN1;DNAJB6;DST;FBXO22;FBXO32;FHL3;HDAC4;KCNN2;MYBPC3;MYBPH;MYOM1;MYZAP;NEBL;PALLD;PSEN2;SCN3B;SCN5A;SLMAP;SMN1;SYNE2;TRIM54;XIRP2	Z disc	cellular_component	0.240453
ABI2;ABLIM3;AMOTL1;CCDC88A;CORO1C;CTNNA2;CTNNA3;DPP4;ENAH;FGD6;ITGB1;ITGB1BP1;KITLG;LOC110256054;MEFV;MTSS1L;NF2;PALLD;PLXND1;PODXL;RAPGEF3;RAPH1;ROCK1;RUFY3;SLC39A14;SORBS2;STMN2;STX3;SWAP70	lamellipodium	cellular_component	0.596751
AURKA;TCHP	cell projection organization	biological_process	0.989445
ABLIM3;CCDC88A;KIT;NUP85;VAV2	lamellipodium assembly	biological_process	0.709448
LOC110262100;SLC9A3R1;TNIK	microvillus assembly	biological_process	0.23151
ABLIM3;ADD2;CORO1C;DOCK2;ENAH;FGD6;FHL3;FMNL3;IQSEC1;IQSEC2;ITPKA;LOC100620825;LOC110256054;MTSS1;NF2;PAK5;PALLD;PDPK1;PLEK2;RFLNB;RHOU;ROCK1;SLC9A3R1;TAOK2;XIRP2	actin cytoskeleton organization	biological_process	0.260669
ARHGAP6	actin filament polymerization	biological_process	0.989383
MICAL1	actin filament depolymerization	biological_process	0.812478
MYO5A	actin filament-based movement	biological_process	0.9433
MYO5A	vesicle transport along actin filament	biological_process	0.812478
ARC;ARHGAP44;CADPS2;CCNF;CHRNA3;CHRNA7;CHRNB2;CNTNAP4;COPS5;CTBP2;DLG5;DMXL2;DNAJA3;DTNA;ENAH;ERBIN;FAIM2;FYB;GABBR1;GABRG1;GABRP;GJB4;GLRA3;GLRB;GOPC;GRID2;GRIK3;GTF2A2;HMCN1;HMCN2;HOMER3;ICA1;IGSF9;KCNC3;KCND2;KDR;LAMP5;LOC110257570;LRRC7;LRRTM3;LYPD6;MAGI1;MFF;MYZAP;NOX1;NRGN;OPHN1;OTOF;PCDH1;PCLO;PDZRN3;PJA2;PKP2;PLXNA3;PPP1R9A;PRIMA1;PRRT2;PTPRN;RIMBP2;RIMS4;RUFY3;SCAMP5;SH2D5;SLC16A1;SLC18A…	cell junction	cellular_component	0.868417
DST;ERBIN;PLEC	hemidesmosome	cellular_component	0.170407
DSC2;DSC3;DSG3;KLHL24;PKP2;PKP3;PNN;TCHP	desmosome	cellular_component	0.0591844
OPA1	mitochondrial crista	cellular_component	0.697456
ANAPC4;CDC23;RIOK2;UBE2C	regulation of mitotic metaphase/anaphase transition	biological_process	0.0410821
MYO5A;PCLO;PTPRN	insulin secretion	biological_process	0.830316
ADD2;CIAPIN1;CUL4A;GLRX5;MKNK2;ZFP36L2	hemopoiesis	biological_process	0.759689
TET2	myeloid cell differentiation	biological_process	0.9433
ARFGAP1;BIN1;RUFY1;RUFY2;STON1	regulation of endocytosis	biological_process	0.675644
DCDC2;LEF1;MDFIC	regulation of Wnt signaling pathway	biological_process	0.48606
CHMP4A;DNM1	membrane coat	cellular_component	0.457801
AP3M2;AP5B1	AP-type membrane coat adaptor complex	cellular_component	0.533231
AP1G2;SYNRG	AP-1 adaptor complex	cellular_component	0.288786
HIP1	AP-2 adaptor complex	cellular_component	0.852371
AP3S2;VPS18	AP-3 adaptor complex	cellular_component	0.601107
AP4M1;AP4S1;TEPSIN	AP-4 adaptor complex	cellular_component	0.0680595
COPZ2	COPI vesicle coat	cellular_component	0.9433
SEC23A	COPII vesicle coat	cellular_component	0.9433
CLTB	clathrin coat of trans-Golgi network vesicle	cellular_component	0.697456
AP1B1;AP3M2;AP4M1	clathrin adaptor complex	cellular_component	0.598281
CLTB;EPS15L1	clathrin coat of coated pit	cellular_component	0.288786
AP1G2;APH1B;AZIN2;BLOC1S3;C7H14orf1;CAV2;CNST;COPZ2;GOLGA5;GOLIM4;IL33;M6PR;OVGP1;SFTA2;TMEM168;TMEM187;VGF;YIPF2;YIPF3	transport vesicle	cellular_component	0.0279052
APP;COL7A1;DDHD2;SEC23A	COPII-coated ER to Golgi transport vesicle	cellular_component	0.503561
ASTN2;DENND1C;FAM109A;HIP1;LRP1;PIK3C2A;SCYL2;TNK2;VPS11;VPS18	clathrin-coated vesicle	cellular_component	0.641562
CD2AP;DPP4;GOLIM4;HYAL2;LOC100524773;LOC110262100;LRP2;MTSS1;VPS11	endocytic vesicle	cellular_component	0.28738
GOPC	trans-Golgi network transport vesicle	cellular_component	0.76181
HILPDA;MYO5A;PCSK1N;PTPRN;STX3;TOR1A;VEGFA	secretory granule	cellular_component	0.920574
DYRK2;NUDT7;PPM1N;SOD2;XPNPEP3	manganese ion binding	molecular_function	0.877623
ACER3;CERKL;CERS1;CERS6;HACD3;PRKD3;SPHK1	sphingolipid biosynthetic process	biological_process	0.6384
GRPEL1;LOC100157391;TIMM17A;TIMM50;TOMM20;TOMM40	protein import into mitochondrial matrix	biological_process	0.0786965
AAMP;AGR2;ANG;ANKRD49;ANKS4B;ANPEP;ASF1B;ASZ1;BCL7B;BMP1;BMPR1B;CAMK2D;CBX2;CHRDL1;COL15A1;CSK;CSPG5;DAZAP1;DDX4;DLX1;EDAR;ELF1;ETV1;ETV5;EYA1;FGR;FHL1;FOXD2;FOXI3;FOXS1;FRK;FXR1;GGN;HEMGN;HES4;HES6;HHEX;HIP1;IFRD1;IGSF9;ITGB1BP1;LOC100625127;LOC100737217;MEIG1;MYB;NDRG2;NELL1;NME1;OSGIN1;PARP11;PBXIP1;PGF;PLET1;PTPRU;RBM38;RFX3;SEMA3D;SEPT4;SFMBT1;SH2B3;SH2D2A;SMOC1;SOX15;SPAG4;SPATA6;SPI1;SPIC;…	cell differentiation	biological_process	0.992477
CXCL8;CYTH1;EMCN;JAK2;LAMA1;LAMA3;LAMA4;SERPINI1	regulation of cell adhesion	biological_process	0.263471
AXIN1;CARD10;DLG5;GRIP2;LDLRAP1	receptor signaling complex scaffold activity	molecular_function	0.198245
KBTBD4	regulation of proteolysis	biological_process	0.964865
AXIN1;BACE2;LNPEP;LOC100514323;MMP20	protein catabolic process	biological_process	0.639314
ARHGAP29;CCDC88C;DAPP1;DOCK4;DTNA;EXOC4;FZD3;FZD4;FZD7;GRID2;LNX1;LOC100524773;MPP6;PTEN;SDC2;SLC26A6;SLC9A3R1;SNTB1;TMEM88	PDZ domain binding	molecular_function	0.231279
BMPR1B;BMPR2;CANT1	proteoglycan biosynthetic process	biological_process	0.23151
ADRA2A;DGKB;GNG2;GP9;LOC100620825;PDPK1;RAP2B;TRPC6;VAV2;VWF	platelet activation	biological_process	0.667806
SCARB1;SORL1	low-density lipoprotein particle binding	molecular_function	0.533231
CBS;CTH;GPT2;OAT;PHYKPL;PLPBP;PNPO;SHMT2	pyridoxal phosphate binding	molecular_function	0.811544
ACER3;SLC35B4;UBIAD1	integral component of Golgi membrane	cellular_component	0.95539
ABI2;ENAH;KITLG;NF2;NGDN;PODXL;PPP1R9A;RAPGEF3;RAPH1;RUFY3;SLC9A3R1	filopodium	cellular_component	0.533961
ACER3;CLN3;DERL2;DOLK;DOLPP1;EDEM1;ERN1;HACD3;MARCH6;PREB;SELENOS;SLC35B4;SLC37A1;SLC37A2;TECR;TM7SF2;ZMPSTE24	integral component of endoplasmic reticulum membrane	cellular_component	0.612321
HHEX;WLS;ZEB2	positive regulation of Wnt signaling pathway	biological_process	0.769969
APCDD1;AXIN1;DACT3;DKK4;GRB10;LRP1;RNF43;WIF1	negative regulation of Wnt signaling pathway	biological_process	0.403429
ACSL4;BTG2;CASP3;CDK5R1;COPS2;DAPK3;DDIT4;EMX2;FZD3;FZD4;FZD7;HDAC9;MEF2C;POU4F1;PROX1;RYK;TRPC6	neuron differentiation	biological_process	0.654315
CEBPG;CLCF1;HDAC4;HDAC9;HHEX;IFNE;PTPN2	B cell differentiation	biological_process	0.776503
SERPINE2;THBD	negative regulation of blood coagulation	biological_process	0.375688
ABI3BP;ADAM19;ADAMTS9;APP;CCDC80;COL11A1;COL18A1;COL27A1;COL4A2;COL5A3;COL7A1;ERO1B;ITGA5;ITGA9;ITGAE;ITGB8;KDR;LAMA1;LAMA3;LAMA4;NID2;NOX1;NPNT;RECK;SMOC1;TGFBI;TNF;VWA1	extracellular matrix organization	biological_process	0.209296
ADAMTS14;COL11A1;COL12A1;COL3A1;COL5A3;FOXC1;LOXL2;LUM;P3H1;SERPINF2	collagen fibril organization	biological_process	0.0703665
CSPG5;FOXC1;GPC4;HEXA;SDC2	glycosaminoglycan metabolic process	biological_process	0.0904739
DSEL	chondroitin sulfate metabolic process	biological_process	0.76181
CHST3;CSPG5	chondroitin sulfate biosynthetic process	biological_process	0.860176
CSPG5	chondroitin sulfate catabolic process	biological_process	0.697456
CSPG5;DSEL	dermatan sulfate biosynthetic process	biological_process	0.457801
GLCE	heparin biosynthetic process	biological_process	0.76181
HYAL2	hyaluronan catabolic process	biological_process	0.852371
SEMA3A;SEMA4D;SEMA5A	semaphorin receptor binding	molecular_function	0.170407
CASP3;CLIC4;ST14	keratinocyte differentiation	biological_process	0.936777
KDELR1;KIT;LOC110256708;PATZ1;PTPN2;PTPN22	T cell differentiation	biological_process	0.238918
CASP3;DYRK3;HSPA9;JAK2;KIT;KMT2E;LOC100517166;PTPN2	erythrocyte differentiation	biological_process	0.403429
MEF2C	platelet formation	biological_process	0.927974
VEGFA	monocyte differentiation	biological_process	0.883779
CSF3;EIF2AK1;VEGFA	macrophage differentiation	biological_process	0.295663
DCP1B	enzyme regulator activity	molecular_function	0.982863
INSRR;PTGDR;SF1	male sex determination	biological_process	0.170407
TMOD2	myofibril assembly	biological_process	0.964865
ADGRL3;ATRNL1;CALR;CHI3L1;CLEC2D;CNTN2;CRYBG2;CRYBG3;EMCN;FBXO6;GAA;GFPT1;LGALS9;MAN2B1;OLR1;OS9;SI;SIGLEC11;VCAN	carbohydrate binding	molecular_function	0.909549
CLEC18C;ENPP3	polysaccharide binding	molecular_function	0.79851
GBGT1	lipid glycosylation	biological_process	0.697456
AP1B1;HIP1;LDLRAP1;SYT16;SYT7;TRPC6	clathrin binding	molecular_function	0.919274
P3H1;PTGER4	regulation of ossification	biological_process	0.71383
KREMEN1;KREMEN2;MEF2C;SOX9	negative regulation of ossification	biological_process	0.144116
LGR4;ZBTB40	bone mineralization	biological_process	0.920849
[truncated: 2,399 more rows]
